# Supplementary material for: Temporal dynamics of the chicken mycobiome
Source: Front Physiol. 2022 Dec 15;13:1057810. doi: 10.3389/fphys.2022.1057810 (PMC9799259; doi:10.3389/fphys.2022.1057810)
Supplement: Supplementary file 1 [file Table2.XLSX]

## Sheet: evenness_tukey_days_v_tissue
Eveness: Tukey Pairwise Comparison time x site
*significant pairwise within organ comparisons in yellow
Pair Compared	diff	lwr	upr	p adj
d08:CE_S-d01:CE_S	-0.186867	-0.327344	-0.0463895	0.000259176
d10:CE_S-d01:CE_S	-0.148815	-0.283633	-0.0139966	0.011761
d08:CE_S-d02:CE_S	-0.156036	-0.292766	-0.0193053	0.00663809
d08:CE_S-d03:CE_S	-0.161023	-0.297753	-0.0242922	0.00371
d08:CE_S-d04:CE_S	-0.138928	-0.275659	-0.00219765	0.0405525
d08:CE_C-d01:CE_C	-0.152061	-0.297085	-0.00703617	0.0261276
d01:CE_S-d02:CE_C	0.167744	0.0236169	0.31187	0.00463603
d03:CE_S-d02:CE_C	0.1419	0.00142227	0.282377	0.0438494
d01:CE_S-d03:CE_C	0.250955	0.110478	0.391432	1.57805e-08
d02:CE_S-d03:CE_C	0.220124	0.0833933	0.356854	8.85936e-07
d03:CE_S-d03:CE_C	0.225111	0.0883802	0.361841	3.95595e-07
d04:CE_S-d03:CE_C	0.203016	0.0662857	0.339747	1.26101e-05
d14:CE_S-d03:CE_C	0.146082	0.0151722	0.276991	0.00980296
d01:CE_S-d04:CE_C	0.206305	0.0658278	0.346782	1.75499e-05
d02:CE_S-d04:CE_C	0.175474	0.0387436	0.312205	0.00060901
d03:CE_S-d04:CE_C	0.180461	0.0437305	0.317192	0.000314091
d04:CE_S-d04:CE_C	0.158367	0.021636	0.295097	0.005072
d01:CE_S-d06:CE_C	0.240313	0.099836	0.380791	9.2328e-08
d02:CE_S-d06:CE_C	0.209482	0.0727518	0.346213	4.71827e-06
d03:CE_S-d06:CE_C	0.214469	0.0777387	0.3512	2.17261e-06
d04:CE_S-d06:CE_C	0.192375	0.0556442	0.329105	6.00093e-05
d14:CE_S-d06:CE_C	0.13544	0.00453064	0.26635	0.0316313
d01:CE_S-d08:CE_C	0.294028	0.153551	0.434505	8.71903e-12
d02:CE_S-d08:CE_C	0.263197	0.126467	0.399928	5.44704e-10
d03:CE_S-d08:CE_C	0.268184	0.131453	0.404915	2.18837e-10
d04:CE_S-d08:CE_C	0.246089	0.109359	0.38282	1.1488e-08
d06:CE_S-d08:CE_C	0.177408	0.0406775	0.314139	0.000472147
d10:CE_S-d08:CE_C	0.145213	0.0143037	0.276123	0.0108377
d12:CE_S-d08:CE_C	0.171457	0.0405474	0.302366	0.000377972
d14:CE_S-d08:CE_C	0.189155	0.0582454	0.320064	2.82962e-05
d01:CE_S-d10:CE_C	0.266899	0.132081	0.401717	1.38189e-10
d02:CE_S-d10:CE_C	0.236068	0.105158	0.366978	1.05744e-08
d03:CE_S-d10:CE_C	0.241055	0.110145	0.371964	4.23561e-09
d04:CE_S-d10:CE_C	0.21896	0.0880509	0.34987	2.19661e-07
d06:CE_S-d10:CE_C	0.150279	0.0193695	0.281189	0.00596899
d12:CE_S-d10:CE_C	0.144328	0.0195105	0.269145	0.0052299
d14:CE_S-d10:CE_C	0.162026	0.0372085	0.286843	0.000467028
d01:CE_S-d12:CE_C	0.276603	0.139183	0.414022	6.00565e-11
d02:CE_S-d12:CE_C	0.245772	0.112185	0.379359	4.40219e-09
d03:CE_S-d12:CE_C	0.250759	0.117172	0.384346	1.77432e-09
d04:CE_S-d12:CE_C	0.228664	0.0950774	0.362251	9.01594e-08
d06:CE_S-d12:CE_C	0.159983	0.026396	0.29357	0.00267438
d10:CE_S-d12:CE_C	0.127788	0.000165444	0.255411	0.0491729
d12:CE_S-d12:CE_C	0.154032	0.0264091	0.281654	0.00228908
d14:CE_S-d12:CE_C	0.17173	0.0441071	0.299352	0.000194524
d01:CE_S-d14:CE_C	0.21665	0.0818323	0.351469	9.44578e-07
d02:CE_S-d14:CE_C	0.18582	0.05491	0.316729	4.69558e-05
d03:CE_S-d14:CE_C	0.190806	0.0598969	0.321716	2.19552e-05
d04:CE_S-d14:CE_C	0.168712	0.0378024	0.299621	0.0005527
d01:IL_C-d08:CE_C	0.164031	0.0061478	0.321913	0.0298165
d02:IL_C-d01:CE_S	-0.269041	-0.439574	-0.0985077	1.78658e-06
d03:IL_C-d01:CE_S	-0.246903	-0.384322	-0.109483	1.23686e-08
d04:IL_C-d01:CE_S	-0.214949	-0.359076	-0.0708225	1.10107e-05
d06:IL_C-d01:CE_S	-0.2149	-0.355377	-0.0744227	4.95193e-06
d08:IL_C-d01:CE_S	-0.239108	-0.379585	-0.0986304	1.12386e-07
d10:IL_C-d01:CE_S	-0.254129	-0.394607	-0.113652	9.21823e-09
d12:IL_C-d01:CE_S	-0.214023	-0.354501	-0.073546	5.64531e-06
d14:IL_C-d01:CE_S	-0.235522	-0.379648	-0.0913952	5.19456e-07
d02:IL_C-d02:CE_S	-0.23821	-0.40567	-0.0707497	4.42236e-05
d03:IL_C-d02:CE_S	-0.216072	-0.349659	-0.0824849	7.50583e-07
d04:IL_C-d02:CE_S	-0.184118	-0.324595	-0.0436409	0.000371629
d06:IL_C-d02:CE_S	-0.184069	-0.3208	-0.0473385	0.000192304
d08:IL_C-d02:CE_S	-0.208277	-0.345007	-0.0715462	5.67847e-06
d10:IL_C-d02:CE_S	-0.223298	-0.360029	-0.0865678	5.31144e-07
d12:IL_C-d02:CE_S	-0.183192	-0.319923	-0.0464618	0.000216841
d14:IL_C-d02:CE_S	-0.204691	-0.345168	-0.0642136	2.21484e-05
d02:IL_C-d03:CE_S	-0.243197	-0.410657	-0.0757366	2.44195e-05
d03:IL_C-d03:CE_S	-0.221059	-0.354646	-0.0874718	3.27831e-07
d04:IL_C-d03:CE_S	-0.189105	-0.329582	-0.0486278	0.000192508
d06:IL_C-d03:CE_S	-0.189056	-0.325787	-0.0523254	9.612e-05
d08:IL_C-d03:CE_S	-0.213264	-0.349994	-0.0765331	2.62417e-06
d10:IL_C-d03:CE_S	-0.228285	-0.365016	-0.0915547	2.35084e-07
d12:IL_C-d03:CE_S	-0.188179	-0.32491	-0.0514487	0.000108721
d14:IL_C-d03:CE_S	-0.209678	-0.350155	-0.0692005	1.07376e-05
d02:IL_C-d04:CE_S	-0.221102	-0.388562	-0.0536421	0.000311226
d03:IL_C-d04:CE_S	-0.198964	-0.332551	-0.0653772	1.14714e-05
d04:IL_C-d04:CE_S	-0.167011	-0.307488	-0.0265333	0.00308836
d06:IL_C-d04:CE_S	-0.166961	-0.303692	-0.0302309	0.00180302
d08:IL_C-d04:CE_S	-0.191169	-0.3279	-0.0544386	7.12721e-05
d10:IL_C-d04:CE_S	-0.206191	-0.342921	-0.0694602	7.80764e-06
d12:IL_C-d04:CE_S	-0.166085	-0.302815	-0.0293542	0.0020095
d14:IL_C-d04:CE_S	-0.187583	-0.328061	-0.047106	0.00023573
d10:IL_C-d06:CE_S	-0.137509	-0.27424	-0.0007788	0.0464537
d10:IL_C-d12:CE_S	-0.131558	-0.262468	-0.00064861	0.0469025
d02:IL_C-d14:CE_S	-0.164168	-0.326909	-0.00142566	0.0446378
d03:IL_C-d14:CE_S	-0.14203	-0.269652	-0.014407	0.0102607
d08:IL_C-d14:CE_S	-0.134235	-0.265144	-0.00332505	0.0358197
d10:IL_C-d14:CE_S	-0.149256	-0.280166	-0.0183467	0.00674734
d01:IL_S-d02:CE_C	0.155435	0.0113079	0.299561	0.0170852
d10:IL_S-d02:CE_C	0.137833	0.00301445	0.272651	0.0373061
d01:IL_S-d03:CE_C	0.238646	0.0981685	0.379123	1.21155e-07
d02:IL_S-d03:CE_C	0.20993	0.0731993	0.34666	4.40378e-06
d03:IL_S-d03:CE_C	0.151045	0.0105681	0.291523	0.0179012
d04:IL_S-d03:CE_C	0.18319	0.0464595	0.319921	0.000216909
d06:IL_S-d03:CE_C	0.161303	0.024572	0.298033	0.00358846
d08:IL_S-d03:CE_C	0.205763	0.0690324	0.342494	8.33167e-06
d10:IL_S-d03:CE_C	0.221044	0.0901343	0.351953	1.53185e-07
d12:IL_S-d03:CE_C	0.195062	0.0641524	0.325971	1.13185e-05
d14:IL_S-d03:CE_C	0.186491	0.0529038	0.320078	7.42699e-05
d01:IL_S-d04:CE_C	0.193996	0.0535188	0.334473	9.93393e-05
d02:IL_S-d04:CE_C	0.16528	0.0285496	0.302011	0.00221847
d04:IL_S-d04:CE_C	0.13854	0.00180979	0.275271	0.0420967
d08:IL_S-d04:CE_C	0.161113	0.0243827	0.297844	0.00367025
d10:IL_S-d04:CE_C	0.176394	0.0454846	0.307304	0.000187903
d12:IL_S-d04:CE_C	0.150412	0.0195026	0.281322	0.00587402
d14:IL_S-d04:CE_C	0.141841	0.00825408	0.275428	0.0216914
d01:IL_S-d06:CE_C	0.228004	0.0875269	0.368481	6.6341e-07
d02:IL_S-d06:CE_C	0.199288	0.0625577	0.336019	2.19635e-05
d04:IL_S-d06:CE_C	0.172549	0.0358179	0.309279	0.000890163
d06:IL_S-d06:CE_C	0.150661	0.0139304	0.287392	0.0121063
d08:IL_S-d06:CE_C	0.195121	0.0583909	0.331852	4.04051e-05
d10:IL_S-d06:CE_C	0.210402	0.0794927	0.341312	9.39408e-07
d12:IL_S-d06:CE_C	0.18442	0.0535108	0.31533	5.79323e-05
d14:IL_S-d06:CE_C	0.175849	0.0422622	0.309436	0.000334752
d01:IL_S-d08:CE_C	0.281719	0.141242	0.422196	7.22985e-11
d02:IL_S-d08:CE_C	0.253003	0.116272	0.389734	3.40642e-09
d03:IL_S-d08:CE_C	0.194119	0.0536413	0.334596	9.76867e-05
d04:IL_S-d08:CE_C	0.226263	0.0895327	0.362994	3.27696e-07
d06:IL_S-d08:CE_C	0.204376	0.0676452	0.341106	1.02776e-05
d08:IL_S-d08:CE_C	0.248836	0.112106	0.385567	7.10737e-09
d10:IL_S-d08:CE_C	0.264117	0.133207	0.395027	5.3353e-11
d12:IL_S-d08:CE_C	0.238135	0.107226	0.369045	7.24868e-09
d14:IL_S-d08:CE_C	0.229564	0.095977	0.363151	7.72253e-08
d01:IL_S-d10:CE_C	0.25459	0.119772	0.389408	1.34531e-09
d02:IL_S-d10:CE_C	0.225874	0.0949644	0.356783	6.57753e-08
d03:IL_S-d10:CE_C	0.166989	0.0321713	0.301808	0.00133615
d04:IL_S-d10:CE_C	0.199134	0.0682246	0.330044	5.93451e-06
d06:IL_S-d10:CE_C	0.177247	0.0463371	0.308156	0.000166216
d08:IL_S-d10:CE_C	0.221707	0.0907976	0.352617	1.36505e-07
d10:IL_S-d10:CE_C	0.236988	0.112171	0.361805	1.0442e-09
d12:IL_S-d10:CE_C	0.211006	0.0861887	0.335823	1.46392e-07
d14:IL_S-d10:CE_C	0.202435	0.0748122	0.330057	1.48507e-06
d01:IL_S-d12:CE_C	0.264294	0.126874	0.401713	5.67793e-10
d02:IL_S-d12:CE_C	0.235578	0.101991	0.369165	2.71169e-08
d03:IL_S-d12:CE_C	0.176693	0.039274	0.314113	0.000582978
d04:IL_S-d12:CE_C	0.208838	0.0752511	0.342425	2.43097e-06
d06:IL_S-d12:CE_C	0.186951	0.0533636	0.320537	6.94614e-05
d08:IL_S-d12:CE_C	0.231411	0.0978241	0.364998	5.61145e-08
d10:IL_S-d12:CE_C	0.246692	0.119069	0.374314	4.45783e-10
d12:IL_S-d12:CE_C	0.22071	0.0930873	0.348332	6.00008e-08
d14:IL_S-d12:CE_C	0.212139	0.0817712	0.342506	6.05091e-07
d01:IL_S-d14:CE_C	0.204341	0.0695233	0.33916	6.65433e-06
d02:IL_S-d14:CE_C	0.175625	0.0447159	0.306535	0.000209769
d04:IL_S-d14:CE_C	0.148886	0.0179762	0.279795	0.00705179
d08:IL_S-d14:CE_C	0.171459	0.0405491	0.302368	0.000377879
d10:IL_S-d14:CE_C	0.186739	0.0619221	0.311557	9.99142e-06
d12:IL_S-d14:CE_C	0.160758	0.0359402	0.285575	0.000560952
d14:IL_S-d14:CE_C	0.152186	0.0245638	0.279809	0.00291089
d01:IL_S-d08:CE_S	0.174558	0.0340804	0.315035	0.00124751
d02:IL_S-d08:CE_S	0.145842	0.0091112	0.282572	0.0202481
d08:IL_S-d08:CE_S	0.141675	0.00494437	0.278405	0.0309697
d10:IL_S-d08:CE_S	0.156956	0.0260462	0.287865	0.00261428
d12:IL_S-d08:CE_S	0.130974	6.42838e-05	0.261883	0.0496853
d01:IL_S-d10:CE_S	0.136506	0.00168757	0.271324	0.0424961
d01:IL_S-d02:IL_C	0.256732	0.0861986	0.427265	8.23085e-06
d02:IL_S-d02:IL_C	0.228016	0.0605556	0.395476	0.000143812
d04:IL_S-d02:IL_C	0.201276	0.0338158	0.368736	0.00248826
d06:IL_S-d02:IL_C	0.179388	0.0119283	0.346848	0.0189608
d08:IL_S-d02:IL_C	0.223849	0.0563888	0.391309	0.000229653
d10:IL_S-d02:IL_C	0.23913	0.0763877	0.401872	1.72744e-05
d12:IL_S-d02:IL_C	0.213148	0.0504058	0.37589	0.000378021
d14:IL_S-d02:IL_C	0.204577	0.0396733	0.36948	0.0012918
d01:IL_S-d03:IL_C	0.234594	0.0971743	0.372013	1.0017e-07
d02:IL_S-d03:IL_C	0.205878	0.0722908	0.339465	3.89607e-06
d03:IL_S-d03:IL_C	0.146993	0.00957385	0.284413	0.0193898
d04:IL_S-d03:IL_C	0.179138	0.045551	0.312725	0.000212116
d06:IL_S-d03:IL_C	0.15725	0.0236635	0.290837	0.00374181
d08:IL_S-d03:IL_C	0.201711	0.068124	0.335298	7.49703e-06
d10:IL_S-d03:IL_C	0.216992	0.0893691	0.344614	1.17235e-07
d12:IL_S-d03:IL_C	0.19101	0.0633872	0.318632	9.8735e-06
d14:IL_S-d03:IL_C	0.182439	0.0520711	0.312806	6.95282e-05
d01:IL_S-d04:IL_C	0.20264	0.0585134	0.346767	6.11661e-05
d02:IL_S-d04:IL_C	0.173924	0.0334468	0.314401	0.00134849
d04:IL_S-d04:IL_C	0.147184	0.00670706	0.287662	0.0264092
d08:IL_S-d04:IL_C	0.169757	0.02928	0.310235	0.00223225
d10:IL_S-d04:IL_C	0.185038	0.05022	0.319856	0.000116873
d12:IL_S-d04:IL_C	0.159056	0.024238	0.293874	0.00358423
d14:IL_S-d04:IL_C	0.150485	0.0130656	0.287904	0.0133947
d01:IL_S-d06:IL_C	0.202591	0.0621137	0.343068	2.99078e-05
d02:IL_S-d06:IL_C	0.173875	0.0371445	0.310606	0.000750048
d04:IL_S-d06:IL_C	0.147135	0.0104047	0.283866	0.0176787
d08:IL_S-d06:IL_C	0.169708	0.0329776	0.306439	0.00127844
d10:IL_S-d06:IL_C	0.184989	0.0540795	0.315899	5.32007e-05
d12:IL_S-d06:IL_C	0.159007	0.0280976	0.289917	0.00201129
d14:IL_S-d06:IL_C	0.150436	0.016849	0.284023	0.0083846
d01:IL_S-d08:IL_C	0.226799	0.0863213	0.367276	8.01321e-07
d02:IL_S-d08:IL_C	0.198083	0.0613521	0.334813	2.62303e-05
d04:IL_S-d08:IL_C	0.171343	0.0346124	0.308073	0.00103883
d06:IL_S-d08:IL_C	0.149455	0.0127248	0.286186	0.0137993
d08:IL_S-d08:IL_C	0.193916	0.0571853	0.330646	4.80955e-05
d10:IL_S-d08:IL_C	0.209197	0.0782871	0.340106	1.14864e-06
d12:IL_S-d08:IL_C	0.183215	0.0523052	0.314124	6.93465e-05
d14:IL_S-d08:IL_C	0.174644	0.0410567	0.30823	0.000394864
d01:IL_S-d10:IL_C	0.24182	0.101343	0.382298	7.21381e-08
d02:IL_S-d10:IL_C	0.213104	0.0763737	0.349835	2.69033e-06
d03:IL_S-d10:IL_C	0.15422	0.0137425	0.294697	0.0128598
d04:IL_S-d10:IL_C	0.186365	0.049634	0.323095	0.000140058
d06:IL_S-d10:IL_C	0.164477	0.0277464	0.301208	0.00244739
d08:IL_S-d10:IL_C	0.208937	0.0722069	0.345668	5.13086e-06
d10:IL_S-d10:IL_C	0.224218	0.0933087	0.355128	8.80194e-08
d12:IL_S-d10:IL_C	0.198236	0.0673268	0.329146	6.84893e-06
d14:IL_S-d10:IL_C	0.189665	0.0560783	0.323252	4.66434e-05
d01:IL_S-d12:IL_C	0.201714	0.0612369	0.342192	3.38762e-05
d02:IL_S-d12:IL_C	0.172998	0.0362677	0.309729	0.000840073
d04:IL_S-d12:IL_C	0.146259	0.00952795	0.282989	0.0193856
d08:IL_S-d12:IL_C	0.168831	0.0321009	0.305562	0.0014277
d10:IL_S-d12:IL_C	0.184112	0.0532027	0.315022	6.06629e-05
d12:IL_S-d12:IL_C	0.15813	0.0272208	0.28904	0.00225089
d14:IL_S-d12:IL_C	0.149559	0.0159722	0.283146	0.00927098
d01:IL_S-d14:IL_C	0.223213	0.0790861	0.367339	3.318e-06
d02:IL_S-d14:IL_C	0.194497	0.0540195	0.334974	9.27497e-05
d04:IL_S-d14:IL_C	0.167757	0.0272798	0.308234	0.00282929
d06:IL_S-d14:IL_C	0.14587	0.00539222	0.286347	0.0300434
d08:IL_S-d14:IL_C	0.19033	0.0498527	0.330807	0.000163359
d10:IL_S-d14:IL_C	0.205611	0.0707927	0.340429	5.46432e-06
d12:IL_S-d14:IL_C	0.179629	0.0448108	0.314447	0.000249024
d14:IL_S-d14:IL_C	0.171058	0.0336383	0.308477	0.00120129
d02:CE_C-d01:CE_C	-0.0257764	-0.174339	0.122786	1
d03:CE_C-d01:CE_C	-0.108988	-0.254012	0.036037	0.544095
d04:CE_C-d01:CE_C	-0.0643379	-0.209363	0.0806868	0.999319
d06:CE_C-d01:CE_C	-0.0983461	-0.243371	0.0466786	0.767989
d10:CE_C-d01:CE_C	-0.124932	-0.264482	0.0146183	0.168606
d12:CE_C-d01:CE_C	-0.134636	-0.2767	0.00742906	0.094881
d14:CE_C-d01:CE_C	-0.0746833	-0.214233	0.0648668	0.983617
d03:CE_C-d02:CE_C	-0.0832112	-0.223689	0.0572661	0.938187
d04:CE_C-d02:CE_C	-0.0385615	-0.179039	0.101916	1
d06:CE_C-d02:CE_C	-0.0725697	-0.213047	0.0679076	0.990344
d08:CE_C-d02:CE_C	-0.126284	-0.266762	0.0141929	0.162256
d10:CE_C-d02:CE_C	-0.0991553	-0.233973	0.0356628	0.595493
d12:CE_C-d02:CE_C	-0.108859	-0.246279	0.0285602	0.416825
d14:CE_C-d02:CE_C	-0.0489069	-0.183725	0.0859113	0.999991
d04:CE_C-d03:CE_C	0.0446497	-0.0920808	0.18138	0.999999
d06:CE_C-d03:CE_C	0.0106416	-0.126089	0.147372	1
d08:CE_C-d03:CE_C	-0.0430732	-0.179804	0.0936574	1
d10:CE_C-d03:CE_C	-0.0159441	-0.146854	0.114965	1
d12:CE_C-d03:CE_C	-0.025648	-0.159235	0.107939	1
d14:CE_C-d03:CE_C	0.0343043	-0.0966052	0.165214	1
d06:CE_C-d04:CE_C	-0.0340082	-0.170739	0.102722	1
d08:CE_C-d04:CE_C	-0.0877229	-0.224453	0.0490076	0.856514
d10:CE_C-d04:CE_C	-0.0605938	-0.191503	0.0703157	0.998487
d12:CE_C-d04:CE_C	-0.0702977	-0.203885	0.0632892	0.987214
d14:CE_C-d04:CE_C	-0.0103454	-0.141255	0.120564	1
d08:CE_C-d06:CE_C	-0.0537148	-0.190445	0.0830158	0.999945
d10:CE_C-d06:CE_C	-0.0265857	-0.157495	0.104324	1
d12:CE_C-d06:CE_C	-0.0362895	-0.169876	0.0972974	1
d14:CE_C-d06:CE_C	0.0236628	-0.107247	0.154572	1
d10:CE_C-d08:CE_C	0.0271291	-0.10378	0.158039	1
d12:CE_C-d08:CE_C	0.0174252	-0.116162	0.151012	1
d14:CE_C-d08:CE_C	0.0773775	-0.053532	0.208287	0.939719
d12:CE_C-d10:CE_C	-0.00970386	-0.137326	0.117919	1
d14:CE_C-d10:CE_C	0.0502485	-0.0745689	0.175066	0.999906
d14:CE_C-d12:CE_C	0.0599523	-0.0676703	0.187575	0.998023
d01:CE_S-d01:CE_C	0.141967	-0.00659515	0.29053	0.0864873
d02:CE_S-d01:CE_C	0.111136	-0.0338884	0.256161	0.496826
d03:CE_S-d01:CE_C	0.116123	-0.0289015	0.261148	0.391464
d04:CE_S-d01:CE_C	0.0940287	-0.050996	0.239053	0.841779
d06:CE_S-d01:CE_C	0.0253473	-0.119677	0.170372	1
d08:CE_S-d01:CE_C	-0.0448995	-0.189924	0.100125	1
d10:CE_S-d01:CE_C	-0.00684757	-0.146398	0.132702	1
d12:CE_S-d01:CE_C	0.0193961	-0.120154	0.158946	1
d14:CE_S-d01:CE_C	0.0370941	-0.102456	0.176644	1
d02:CE_S-d02:CE_C	0.136913	-0.00356462	0.27739	0.0687766
d04:CE_S-d02:CE_C	0.119805	-0.0206722	0.260282	0.254155
d06:CE_S-d02:CE_C	0.0511237	-0.0893536	0.191601	0.99999
d08:CE_S-d02:CE_C	-0.0191231	-0.1596	0.121354	1
d10:CE_S-d02:CE_C	0.0189288	-0.115889	0.153747	1
d12:CE_S-d02:CE_C	0.0451725	-0.0896457	0.179991	0.999999
d14:CE_S-d02:CE_C	0.0628705	-0.0719476	0.197689	0.998267
d06:CE_S-d03:CE_C	0.134335	-0.00239566	0.271065	0.0624117
d08:CE_S-d03:CE_C	0.0640881	-0.0726425	0.200819	0.9981
d10:CE_S-d03:CE_C	0.10214	-0.0287695	0.23305	0.453242
d12:CE_S-d03:CE_C	0.128384	-0.00252585	0.259293	0.0638034
d06:CE_S-d04:CE_C	0.0896852	-0.0470454	0.226416	0.824407
d08:CE_S-d04:CE_C	0.0194384	-0.117292	0.156169	1
d10:CE_S-d04:CE_C	0.0574903	-0.0734192	0.1884	0.999441
d12:CE_S-d04:CE_C	0.083734	-0.0471756	0.214644	0.860579
d14:CE_S-d04:CE_C	0.101432	-0.0294775	0.232342	0.470068
d06:CE_S-d06:CE_C	0.123693	-0.0130372	0.260424	0.152903
d08:CE_S-d06:CE_C	0.0534465	-0.083284	0.190177	0.999951
d10:CE_S-d06:CE_C	0.0914985	-0.0394111	0.222408	0.708843
d12:CE_S-d06:CE_C	0.117742	-0.0131674	0.248652	0.161502
d08:CE_S-d08:CE_C	0.107161	-0.0295693	0.243892	0.442433
d08:CE_S-d10:CE_C	0.0800322	-0.0508773	0.210942	0.911886
d10:CE_S-d10:CE_C	0.118084	-0.00673318	0.242902	0.0967166
d08:CE_S-d12:CE_C	0.0897361	-0.0438508	0.223323	0.785003
d06:CE_S-d14:CE_C	0.100031	-0.030879	0.23094	0.503827
d08:CE_S-d14:CE_C	0.0297837	-0.101126	0.160693	1
d10:CE_S-d14:CE_C	0.0678357	-0.0569816	0.192653	0.979588
d12:CE_S-d14:CE_C	0.0940793	-0.030738	0.218897	0.536965
d14:CE_S-d14:CE_C	0.111777	-0.01304	0.236595	0.168121
d02:CE_S-d01:CE_S	-0.0308309	-0.171308	0.109646	1
d03:CE_S-d01:CE_S	-0.025844	-0.166321	0.114633	1
d04:CE_S-d01:CE_S	-0.0479386	-0.188416	0.0925387	0.999998
d06:CE_S-d01:CE_S	-0.11662	-0.257097	0.0238574	0.309821
d12:CE_S-d01:CE_S	-0.122571	-0.257389	0.012247	0.145778
d14:CE_S-d01:CE_S	-0.104873	-0.239691	0.0299451	0.460526
d03:CE_S-d02:CE_S	0.00498689	-0.131744	0.141717	1
d04:CE_S-d02:CE_S	-0.0171076	-0.153838	0.119623	1
d06:CE_S-d02:CE_S	-0.085789	-0.22252	0.0509415	0.884528
d10:CE_S-d02:CE_S	-0.117984	-0.248893	0.0129257	0.158428
d12:CE_S-d02:CE_S	-0.0917402	-0.22265	0.0391693	0.703356
d14:CE_S-d02:CE_S	-0.0740422	-0.204952	0.0568674	0.965008
d04:CE_S-d03:CE_S	-0.0220945	-0.158825	0.114636	1
d06:CE_S-d03:CE_S	-0.0907759	-0.227506	0.0459547	0.805036
d10:CE_S-d03:CE_S	-0.122971	-0.25388	0.00793879	0.104465
d12:CE_S-d03:CE_S	-0.0967271	-0.227637	0.0341824	0.584584
d14:CE_S-d03:CE_S	-0.0790291	-0.209939	0.0518805	0.92326
d06:CE_S-d04:CE_S	-0.0686814	-0.205412	0.0680492	0.993802
d10:CE_S-d04:CE_S	-0.100876	-0.231786	0.0300333	0.483392
d12:CE_S-d04:CE_S	-0.0746326	-0.205542	0.056277	0.961248
d14:CE_S-d04:CE_S	-0.0569345	-0.187844	0.073975	0.999538
d08:CE_S-d06:CE_S	-0.0702468	-0.206977	0.0664837	0.991134
d10:CE_S-d06:CE_S	-0.0321949	-0.163104	0.0987147	1
d12:CE_S-d06:CE_S	-0.00595121	-0.136861	0.124958	1
d14:CE_S-d06:CE_S	0.0117468	-0.119163	0.142656	1
d10:CE_S-d08:CE_S	0.038052	-0.0928576	0.168962	1
d12:CE_S-d08:CE_S	0.0642956	-0.0666139	0.195205	0.995721
d14:CE_S-d08:CE_S	0.0819937	-0.0489159	0.212903	0.88654
d12:CE_S-d10:CE_S	0.0262436	-0.0985737	0.151061	1
d14:CE_S-d10:CE_S	0.0439417	-0.0808757	0.168759	0.999996
d14:CE_S-d12:CE_S	0.017698	-0.107119	0.142515	1
d01:IL_C-d01:CE_C	0.0119698	-0.153148	0.177088	1
d02:IL_C-d01:CE_C	-0.127073	-0.301371	0.0472245	0.615935
d03:IL_C-d01:CE_C	-0.104935	-0.247	0.0371292	0.585349
d04:IL_C-d01:CE_C	-0.0729819	-0.221544	0.0755805	0.995705
d06:IL_C-d01:CE_C	-0.0729328	-0.217957	0.0720918	0.993684
d08:IL_C-d01:CE_C	-0.0971405	-0.242165	0.0478842	0.790004
d10:IL_C-d01:CE_C	-0.112162	-0.257187	0.0328626	0.474531
d12:IL_C-d01:CE_C	-0.0720561	-0.217081	0.0729686	0.994815
d14:IL_C-d01:CE_C	-0.0935546	-0.242117	0.0550078	0.88022
d01:IL_C-d02:CE_C	0.0377462	-0.123392	0.198885	1
d02:IL_C-d02:CE_C	-0.101297	-0.27183	0.0692359	0.936147
d03:IL_C-d02:CE_C	-0.0791591	-0.216578	0.0582603	0.955853
d04:IL_C-d02:CE_C	-0.0472055	-0.191332	0.0969211	0.999999
d06:IL_C-d02:CE_C	-0.0471564	-0.187634	0.0933209	0.999999
d08:IL_C-d02:CE_C	-0.0713641	-0.211841	0.0691132	0.992573
d10:IL_C-d02:CE_C	-0.0863857	-0.226863	0.0540916	0.906191
d12:IL_C-d02:CE_C	-0.0462797	-0.186757	0.0941976	0.999999
d14:IL_C-d02:CE_C	-0.0677782	-0.211905	0.0763484	0.997985
d01:IL_C-d03:CE_C	0.120957	-0.0369254	0.27884	0.497476
d02:IL_C-d03:CE_C	-0.0180858	-0.185546	0.149374	1
d03:IL_C-d03:CE_C	0.00405213	-0.129535	0.137639	1
d04:IL_C-d03:CE_C	0.0360057	-0.104472	0.176483	1
d06:IL_C-d03:CE_C	0.0360548	-0.100676	0.172785	1
d08:IL_C-d03:CE_C	0.0118471	-0.124883	0.148578	1
d10:IL_C-d03:CE_C	-0.00317446	-0.139905	0.133556	1
d12:IL_C-d03:CE_C	0.0369316	-0.099799	0.173662	1
d14:IL_C-d03:CE_C	0.015433	-0.125044	0.15591	1
d01:IL_C-d04:CE_C	0.0763077	-0.0815751	0.234191	0.996743
d02:IL_C-d04:CE_C	-0.0627355	-0.230196	0.104724	0.999981
d03:IL_C-d04:CE_C	-0.0405976	-0.174184	0.0929893	1
d04:IL_C-d04:CE_C	-0.008644	-0.149121	0.131833	1
d06:IL_C-d04:CE_C	-0.0085949	-0.145325	0.128136	1
d08:IL_C-d04:CE_C	-0.0328026	-0.169533	0.103928	1
d10:IL_C-d04:CE_C	-0.0478242	-0.184555	0.0889064	0.999996
d12:IL_C-d04:CE_C	-0.00771816	-0.144449	0.129012	1
d14:IL_C-d04:CE_C	-0.0292167	-0.169694	0.111261	1
d01:IL_C-d06:CE_C	0.110316	-0.047567	0.268199	0.709508
d02:IL_C-d06:CE_C	-0.0287274	-0.196187	0.138733	1
d03:IL_C-d06:CE_C	-0.00658943	-0.140176	0.126997	1
d04:IL_C-d06:CE_C	0.0253642	-0.115113	0.165841	1
d06:IL_C-d06:CE_C	0.0254133	-0.111317	0.162144	1
d08:IL_C-d06:CE_C	0.00120558	-0.135525	0.137936	1
d10:IL_C-d06:CE_C	-0.013816	-0.150547	0.122915	1
d12:IL_C-d06:CE_C	0.02629	-0.110441	0.163021	1
d14:IL_C-d06:CE_C	0.00479145	-0.135686	0.145269	1
d02:IL_C-d08:CE_C	0.0249874	-0.142473	0.192447	1
d03:IL_C-d08:CE_C	0.0471253	-0.0864616	0.180712	0.999995
d04:IL_C-d08:CE_C	0.0790789	-0.0613984	0.219556	0.967097
d06:IL_C-d08:CE_C	0.079128	-0.0576025	0.215859	0.953246
d08:IL_C-d08:CE_C	0.0549203	-0.0818102	0.191651	0.999911
d10:IL_C-d08:CE_C	0.0398987	-0.0968318	0.176629	1
d12:IL_C-d08:CE_C	0.0800048	-0.0567258	0.216735	0.946539
d14:IL_C-d08:CE_C	0.0585062	-0.0819711	0.198984	0.999808
d01:IL_C-d10:CE_C	0.136902	-0.0159678	0.289771	0.168089
d02:IL_C-d10:CE_C	-0.00214172	-0.164884	0.1606	1
d03:IL_C-d10:CE_C	0.0199962	-0.107626	0.147619	1
d04:IL_C-d10:CE_C	0.0519498	-0.0828683	0.186768	0.999964
d06:IL_C-d10:CE_C	0.0519989	-0.0789106	0.182908	0.99993
d08:IL_C-d10:CE_C	0.0277913	-0.103118	0.158701	1
d10:IL_C-d10:CE_C	0.0127697	-0.11814	0.143679	1
d12:IL_C-d10:CE_C	0.0528757	-0.0780339	0.183785	0.999899
d14:IL_C-d10:CE_C	0.0313771	-0.103441	0.166195	1
d01:IL_C-d12:CE_C	0.146605	-0.0085629	0.301774	0.0981147
d02:IL_C-d12:CE_C	0.00756215	-0.157341	0.172465	1
d03:IL_C-d12:CE_C	0.0297001	-0.100667	0.160068	1
d04:IL_C-d12:CE_C	0.0616537	-0.0757657	0.199073	0.999155
d06:IL_C-d12:CE_C	0.0617028	-0.0718841	0.19529	0.998544
d08:IL_C-d12:CE_C	0.0374951	-0.0960918	0.171082	1
d10:IL_C-d12:CE_C	0.0224735	-0.111113	0.15606	1
d12:IL_C-d12:CE_C	0.0625795	-0.0710074	0.196166	0.998119
d14:IL_C-d12:CE_C	0.041081	-0.0963384	0.1785	1
d01:IL_C-d14:CE_C	0.0866531	-0.0662163	0.239523	0.963998
d02:IL_C-d14:CE_C	-0.0523902	-0.215132	0.110352	1
d03:IL_C-d14:CE_C	-0.0302522	-0.157875	0.0973704	1
d04:IL_C-d14:CE_C	0.00170137	-0.133117	0.13652	1
d06:IL_C-d14:CE_C	0.00175047	-0.129159	0.13266	1
d08:IL_C-d14:CE_C	-0.0224572	-0.153367	0.108452	1
d10:IL_C-d14:CE_C	-0.0374788	-0.168388	0.0934307	1
d12:IL_C-d14:CE_C	0.00262721	-0.128282	0.133537	1
d14:IL_C-d14:CE_C	-0.0188713	-0.153689	0.115947	1
d01:IL_C-d01:CE_S	-0.129997	-0.291136	0.0311411	0.373983
d01:IL_C-d02:CE_S	-0.0991665	-0.257049	0.0587164	0.883284
d01:IL_C-d03:CE_S	-0.104153	-0.262036	0.0537295	0.815405
d01:IL_C-d04:CE_S	-0.0820588	-0.239942	0.075824	0.989399
d01:IL_C-d06:CE_S	-0.0133775	-0.17126	0.144505	1
d02:IL_C-d06:CE_S	-0.152421	-0.319881	0.0150393	0.144183
d03:IL_C-d06:CE_S	-0.130283	-0.26387	0.00330414	0.0682373
d04:IL_C-d06:CE_S	-0.0983292	-0.238806	0.0421481	0.705814
d06:IL_C-d06:CE_S	-0.0982801	-0.235011	0.0384505	0.648314
d08:IL_C-d06:CE_S	-0.122488	-0.259218	0.0142428	0.167594
d12:IL_C-d06:CE_S	-0.0974033	-0.234134	0.0393272	0.668216
d14:IL_C-d06:CE_S	-0.118902	-0.259379	0.0215754	0.269255
d01:IL_C-d08:CE_S	0.0568694	-0.101013	0.214752	0.999992
d02:IL_C-d08:CE_S	-0.0821739	-0.249634	0.0852861	0.995785
d03:IL_C-d08:CE_S	-0.0600359	-0.193623	0.073551	0.999127
d04:IL_C-d08:CE_S	-0.0280824	-0.16856	0.112395	1
d06:IL_C-d08:CE_S	-0.0280333	-0.164764	0.108697	1
d08:IL_C-d08:CE_S	-0.0522409	-0.188971	0.0844896	0.99997
d10:IL_C-d08:CE_S	-0.0672625	-0.203993	0.069468	0.995604
d12:IL_C-d08:CE_S	-0.0271565	-0.163887	0.109574	1
d14:IL_C-d08:CE_S	-0.0486551	-0.189132	0.0918222	0.999997
d01:IL_C-d10:CE_S	0.0188174	-0.134052	0.171687	1
d02:IL_C-d10:CE_S	-0.120226	-0.282968	0.042516	0.58501
d03:IL_C-d10:CE_S	-0.0980879	-0.225711	0.0295347	0.489705
d04:IL_C-d10:CE_S	-0.0661343	-0.200952	0.0686838	0.995808
d06:IL_C-d10:CE_S	-0.0660852	-0.196995	0.0648243	0.993285
d08:IL_C-d10:CE_S	-0.0902929	-0.221202	0.0406166	0.735665
d10:IL_C-d10:CE_S	-0.105315	-0.236224	0.025595	0.380493
d12:IL_C-d10:CE_S	-0.0652085	-0.196118	0.065701	0.994594
d14:IL_C-d10:CE_S	-0.086707	-0.221525	0.0481111	0.853189
d01:IL_C-d12:CE_S	-0.00742625	-0.160296	0.145443	1
d02:IL_C-d12:CE_S	-0.14647	-0.309211	0.0162724	0.160506
d03:IL_C-d12:CE_S	-0.124332	-0.251954	0.00329102	0.0691253
d04:IL_C-d12:CE_S	-0.092378	-0.227196	0.0424402	0.748496
d06:IL_C-d12:CE_S	-0.0923289	-0.223238	0.0385807	0.689854
d08:IL_C-d12:CE_S	-0.116537	-0.247446	0.014373	0.177502
d12:IL_C-d12:CE_S	-0.0914521	-0.222362	0.0394574	0.709891
d14:IL_C-d12:CE_S	-0.112951	-0.247769	0.0218675	0.290341
d01:IL_C-d14:CE_S	-0.0251243	-0.177994	0.127745	1
d04:IL_C-d14:CE_S	-0.110076	-0.244894	0.0247421	0.346561
d06:IL_C-d14:CE_S	-0.110027	-0.240936	0.0208826	0.283675
d12:IL_C-d14:CE_S	-0.10915	-0.24006	0.0217594	0.300503
d14:IL_C-d14:CE_S	-0.130649	-0.265467	0.00416941	0.0735991
d02:IL_C-d01:IL_C	-0.139043	-0.324177	0.0460908	0.545601
d03:IL_C-d01:IL_C	-0.116905	-0.272074	0.038263	0.53801
d04:IL_C-d01:IL_C	-0.0849517	-0.24609	0.0761868	0.986859
d06:IL_C-d01:IL_C	-0.0849026	-0.242785	0.0729802	0.982438
d08:IL_C-d01:IL_C	-0.10911	-0.266993	0.0487725	0.731797
d10:IL_C-d01:IL_C	-0.124132	-0.282015	0.0337509	0.434818
d12:IL_C-d01:IL_C	-0.0840259	-0.241909	0.073857	0.984891
d14:IL_C-d01:IL_C	-0.105524	-0.266663	0.0556141	0.826898
d03:IL_C-d02:IL_C	0.022138	-0.142765	0.187041	1
d04:IL_C-d02:IL_C	0.0540915	-0.116441	0.224625	1
d06:IL_C-d02:IL_C	0.0541406	-0.113319	0.221601	0.999999
d08:IL_C-d02:IL_C	0.029933	-0.137527	0.197393	1
d10:IL_C-d02:IL_C	0.0149114	-0.152549	0.182371	1
d12:IL_C-d02:IL_C	0.0550174	-0.112443	0.222477	0.999999
d14:IL_C-d02:IL_C	0.0335188	-0.137014	0.204052	1
d04:IL_C-d03:IL_C	0.0319536	-0.105466	0.169373	1
d06:IL_C-d03:IL_C	0.0320027	-0.101584	0.16559	1
d08:IL_C-d03:IL_C	0.00779501	-0.125792	0.141382	1
d10:IL_C-d03:IL_C	-0.00722659	-0.140813	0.12636	1
d12:IL_C-d03:IL_C	0.0328794	-0.100707	0.166466	1
d14:IL_C-d03:IL_C	0.0113809	-0.126039	0.1488	1
d06:IL_C-d04:IL_C	4.90998e-05	-0.140428	0.140526	1
d08:IL_C-d04:IL_C	-0.0241586	-0.164636	0.116319	1
d10:IL_C-d04:IL_C	-0.0391802	-0.179657	0.101297	1
d12:IL_C-d04:IL_C	0.000925842	-0.139551	0.141403	1
d14:IL_C-d04:IL_C	-0.0205727	-0.164699	0.123554	1
d08:IL_C-d06:IL_C	-0.0242077	-0.160938	0.112523	1
d10:IL_C-d06:IL_C	-0.0392293	-0.17596	0.0975013	1
d12:IL_C-d06:IL_C	0.000876742	-0.135854	0.137607	1
d14:IL_C-d06:IL_C	-0.0206218	-0.161099	0.119855	1
d10:IL_C-d08:IL_C	-0.0150216	-0.151752	0.121709	1
d12:IL_C-d08:IL_C	0.0250844	-0.111646	0.161815	1
d14:IL_C-d08:IL_C	0.00358586	-0.136891	0.144063	1
d12:IL_C-d10:IL_C	0.040106	-0.0966245	0.176837	1
d14:IL_C-d10:IL_C	0.0186075	-0.12187	0.159085	1
d14:IL_C-d12:IL_C	-0.0214985	-0.161976	0.118979	1
d01:IL_S-d01:CE_C	0.129658	-0.0189042	0.278221	0.210945
d02:IL_S-d01:CE_C	0.100942	-0.0440824	0.245967	0.717418
d03:IL_S-d01:CE_C	0.0420577	-0.106505	0.19062	1
d04:IL_S-d01:CE_C	0.0742024	-0.0708222	0.219227	0.991686
d06:IL_S-d01:CE_C	0.0523149	-0.0927098	0.19734	0.999992
d08:IL_S-d01:CE_C	0.0967754	-0.0482493	0.2418	0.796466
d10:IL_S-d01:CE_C	0.112056	-0.0274938	0.251606	0.384844
d12:IL_S-d01:CE_C	0.0860743	-0.0534758	0.225624	0.903156
d14:IL_S-d01:CE_C	0.0775031	-0.0645616	0.219568	0.978472
d02:IL_S-d02:CE_C	0.126719	-0.0137587	0.267196	0.157118
d03:IL_S-d02:CE_C	0.0678341	-0.0762925	0.211961	0.997955
d04:IL_S-d02:CE_C	0.0999788	-0.0404985	0.240456	0.670268
d06:IL_S-d02:CE_C	0.0780913	-0.062386	0.218569	0.97215
d08:IL_S-d02:CE_C	0.122552	-0.0179255	0.263029	0.211672
d12:IL_S-d02:CE_C	0.111851	-0.0229675	0.246669	0.311196
d14:IL_S-d02:CE_C	0.103279	-0.0341399	0.240699	0.543924
d03:IL_S-d04:CE_C	0.106396	-0.0340817	0.246873	0.525284
d06:IL_S-d04:CE_C	0.116653	-0.0200778	0.253383	0.253429
d03:IL_S-d06:CE_C	0.140404	-7.34971e-05	0.280881	0.0503372
d03:IL_S-d14:CE_C	0.116741	-0.0180771	0.251559	0.225176
d06:IL_S-d14:CE_C	0.126998	-0.00391137	0.257908	0.0726677
d01:IL_S-d01:CE_S	-0.0123091	-0.156436	0.131818	1
d02:IL_S-d01:CE_S	-0.041025	-0.181502	0.0994523	1
d03:IL_S-d01:CE_S	-0.0999095	-0.244036	0.0442172	0.725668
d04:IL_S-d01:CE_S	-0.0677648	-0.208242	0.0727125	0.996849
d06:IL_S-d01:CE_S	-0.0896523	-0.23013	0.050825	0.863536
d08:IL_S-d01:CE_S	-0.0451918	-0.185669	0.0952855	1
d10:IL_S-d01:CE_S	-0.029911	-0.164729	0.104907	1
d12:IL_S-d01:CE_S	-0.0558929	-0.190711	0.0789252	0.999825
d14:IL_S-d01:CE_S	-0.0644641	-0.201884	0.0729553	0.998072
d01:IL_S-d02:CE_S	0.0185219	-0.121955	0.158999	1
d02:IL_S-d02:CE_S	-0.0101941	-0.146925	0.126536	1
d03:IL_S-d02:CE_S	-0.0690785	-0.209556	0.0713987	0.995633
d04:IL_S-d02:CE_S	-0.0369338	-0.173664	0.0997967	1
d06:IL_S-d02:CE_S	-0.0588214	-0.195552	0.0779092	0.999628
d08:IL_S-d02:CE_S	-0.0143609	-0.151091	0.12237	1
d10:IL_S-d02:CE_S	0.000919916	-0.12999	0.131829	1
d12:IL_S-d02:CE_S	-0.025062	-0.155972	0.105848	1
d14:IL_S-d02:CE_S	-0.0336332	-0.16722	0.0999537	1
d01:IL_S-d03:CE_S	0.013535	-0.126942	0.154012	1
d02:IL_S-d03:CE_S	-0.015181	-0.151912	0.12155	1
d03:IL_S-d03:CE_S	-0.0740654	-0.214543	0.0664119	0.986843
d04:IL_S-d03:CE_S	-0.0419207	-0.178651	0.0948098	1
d06:IL_S-d03:CE_S	-0.0638083	-0.200539	0.0729223	0.998244
d08:IL_S-d03:CE_S	-0.0193478	-0.156078	0.117383	1
d10:IL_S-d03:CE_S	-0.00406697	-0.134977	0.126843	1
d12:IL_S-d03:CE_S	-0.0300489	-0.160958	0.100861	1
d14:IL_S-d03:CE_S	-0.0386201	-0.172207	0.0949668	1
d01:IL_S-d04:CE_S	0.0356295	-0.104848	0.176107	1
d02:IL_S-d04:CE_S	0.00691355	-0.129817	0.143644	1
d03:IL_S-d04:CE_S	-0.0519709	-0.192448	0.0885064	0.999986
d04:IL_S-d04:CE_S	-0.0198262	-0.156557	0.116904	1
d06:IL_S-d04:CE_S	-0.0417138	-0.178444	0.0950168	1
d08:IL_S-d04:CE_S	0.00274672	-0.133984	0.139477	1
d10:IL_S-d04:CE_S	0.0180275	-0.112882	0.148937	1
d12:IL_S-d04:CE_S	-0.00795438	-0.138864	0.122955	1
d14:IL_S-d04:CE_S	-0.0165256	-0.150112	0.117061	1
d01:IL_S-d06:CE_S	0.104311	-0.0361664	0.244788	0.572851
d02:IL_S-d06:CE_S	0.0755949	-0.0611356	0.212325	0.974129
d03:IL_S-d06:CE_S	0.0167105	-0.123767	0.157188	1
d04:IL_S-d06:CE_S	0.0488552	-0.0878754	0.185586	0.999994
d06:IL_S-d06:CE_S	0.0269676	-0.109763	0.163698	1
d08:IL_S-d06:CE_S	0.0714281	-0.0653025	0.208159	0.988545
d10:IL_S-d06:CE_S	0.0867089	-0.0442006	0.217618	0.808871
d12:IL_S-d06:CE_S	0.060727	-0.0701825	0.191637	0.998425
d14:IL_S-d06:CE_S	0.0521558	-0.0814311	0.185743	0.999952
d03:IL_S-d08:CE_S	0.0869573	-0.05352	0.227435	0.899449
d04:IL_S-d08:CE_S	0.119102	-0.0176286	0.255833	0.214386
d06:IL_S-d08:CE_S	0.0972144	-0.0395161	0.233945	0.672466
d14:IL_S-d08:CE_S	0.122403	-0.0111843	0.25599	0.135052
d02:IL_S-d10:CE_S	0.10779	-0.0231198	0.238699	0.32773
d03:IL_S-d10:CE_S	0.0489053	-0.0859128	0.183723	0.999991
d04:IL_S-d10:CE_S	0.08105	-0.0498595	0.21196	0.899251
d06:IL_S-d10:CE_S	0.0591625	-0.0717471	0.190072	0.99903
d08:IL_S-d10:CE_S	0.103623	-0.0272866	0.234532	0.418648
d10:IL_S-d10:CE_S	0.118904	-0.00591358	0.243721	0.0895835
d12:IL_S-d10:CE_S	0.0929219	-0.0318955	0.217739	0.566704
d14:IL_S-d10:CE_S	0.0843507	-0.0432719	0.211973	0.812359
d01:IL_S-d12:CE_S	0.110262	-0.0245561	0.24508	0.342758
d02:IL_S-d12:CE_S	0.0815461	-0.0493634	0.212456	0.892688
d03:IL_S-d12:CE_S	0.0226617	-0.112156	0.15748	1
d04:IL_S-d12:CE_S	0.0548064	-0.0761032	0.185716	0.999786
d06:IL_S-d12:CE_S	0.0329188	-0.0979907	0.163828	1
d08:IL_S-d12:CE_S	0.0773793	-0.0535302	0.208289	0.939703
d10:IL_S-d12:CE_S	0.0926601	-0.0321572	0.217477	0.573429
d12:IL_S-d12:CE_S	0.0666782	-0.0581391	0.191496	0.984041
d14:IL_S-d12:CE_S	0.058107	-0.0695156	0.18573	0.998884
d01:IL_S-d14:CE_S	0.092564	-0.0422541	0.227382	0.744615
d02:IL_S-d14:CE_S	0.0638481	-0.0670615	0.194758	0.996197
d03:IL_S-d14:CE_S	0.00496362	-0.129855	0.139782	1
d04:IL_S-d14:CE_S	0.0371083	-0.0938012	0.168018	1
d06:IL_S-d14:CE_S	0.0152208	-0.115689	0.14613	1
d08:IL_S-d14:CE_S	0.0596813	-0.0712283	0.190591	0.998857
d10:IL_S-d14:CE_S	0.0749621	-0.0498553	0.199779	0.927587
d12:IL_S-d14:CE_S	0.0489802	-0.0758372	0.173798	0.999946
d14:IL_S-d14:CE_S	0.040409	-0.0872136	0.168032	1
d01:IL_S-d01:IL_C	0.117688	-0.0434502	0.278827	0.611816
d02:IL_S-d01:IL_C	0.0889724	-0.0689105	0.246855	0.966633
d03:IL_S-d01:IL_C	0.0300879	-0.131051	0.191226	1
d04:IL_S-d01:IL_C	0.0622326	-0.0956502	0.220115	0.999941
d06:IL_S-d01:IL_C	0.0403451	-0.117538	0.198228	1
d08:IL_S-d01:IL_C	0.0848056	-0.0730773	0.242688	0.982725
d10:IL_S-d01:IL_C	0.100086	-0.052783	0.252956	0.827249
d12:IL_S-d01:IL_C	0.0741045	-0.0787649	0.226974	0.996573
d14:IL_S-d01:IL_C	0.0655333	-0.0896351	0.220702	0.999744
d03:IL_S-d02:IL_C	0.169131	-0.00140178	0.339664	0.0555294
d03:IL_S-d04:IL_C	0.11504	-0.029087	0.259166	0.398901
d06:IL_S-d04:IL_C	0.125297	-0.0151805	0.265774	0.174411
d03:IL_S-d06:IL_C	0.114991	-0.0254867	0.255468	0.340803
d06:IL_S-d06:IL_C	0.125248	-0.0114828	0.261978	0.135431
d03:IL_S-d08:IL_C	0.139198	-0.00127908	0.279676	0.0561552
d03:IL_S-d12:IL_C	0.114114	-0.0263635	0.254591	0.358122
d06:IL_S-d12:IL_C	0.124371	-0.0123596	0.261102	0.145086
d03:IL_S-d14:IL_C	0.135612	-0.00851431	0.279739	0.102607
d02:IL_S-d01:IL_S	-0.0287159	-0.169193	0.111761	1
d03:IL_S-d01:IL_S	-0.0876004	-0.231727	0.0565263	0.917293
d04:IL_S-d01:IL_S	-0.0554557	-0.195933	0.0850216	0.999939
d06:IL_S-d01:IL_S	-0.0773432	-0.217821	0.063134	0.97556
d08:IL_S-d01:IL_S	-0.0328828	-0.17336	0.107595	1
d10:IL_S-d01:IL_S	-0.0176019	-0.15242	0.117216	1
d12:IL_S-d01:IL_S	-0.0435839	-0.178402	0.0912343	0.999999
d14:IL_S-d01:IL_S	-0.0521551	-0.189574	0.0852643	0.999975
d03:IL_S-d02:IL_S	-0.0588845	-0.199362	0.0815928	0.999781
d04:IL_S-d02:IL_S	-0.0267398	-0.16347	0.109991	1
d06:IL_S-d02:IL_S	-0.0486273	-0.185358	0.0881032	0.999994
d08:IL_S-d02:IL_S	-0.00416683	-0.140897	0.132564	1
d10:IL_S-d02:IL_S	0.011114	-0.119796	0.142024	1
d12:IL_S-d02:IL_S	-0.0148679	-0.145777	0.116042	1
d14:IL_S-d02:IL_S	-0.0234391	-0.157026	0.110148	1
d04:IL_S-d03:IL_S	0.0321447	-0.108333	0.172622	1
d06:IL_S-d03:IL_S	0.0102572	-0.13022	0.150734	1
d08:IL_S-d03:IL_S	0.0547176	-0.0857596	0.195195	0.999954
d10:IL_S-d03:IL_S	0.0699985	-0.0648197	0.204817	0.989566
d12:IL_S-d03:IL_S	0.0440165	-0.0908016	0.178835	0.999999
d14:IL_S-d03:IL_S	0.0354453	-0.101974	0.172865	1
d06:IL_S-d04:IL_S	-0.0218875	-0.158618	0.114843	1
d08:IL_S-d04:IL_S	0.0225729	-0.114158	0.159303	1
d10:IL_S-d04:IL_S	0.0378538	-0.0930558	0.168763	1
d12:IL_S-d04:IL_S	0.0118718	-0.119038	0.142781	1
d14:IL_S-d04:IL_S	0.00330064	-0.130286	0.136888	1
d08:IL_S-d06:IL_S	0.0444605	-0.0922701	0.181191	0.999999
d10:IL_S-d06:IL_S	0.0597413	-0.0711682	0.190651	0.998835
d12:IL_S-d06:IL_S	0.0337594	-0.0971502	0.164669	1
d14:IL_S-d06:IL_S	0.0251882	-0.108399	0.158775	1
d10:IL_S-d08:IL_S	0.0152808	-0.115629	0.14619	1
d12:IL_S-d08:IL_S	-0.0107011	-0.141611	0.120208	1
d14:IL_S-d08:IL_S	-0.0192723	-0.152859	0.114315	1
d12:IL_S-d10:IL_S	-0.0259819	-0.150799	0.0988354	1
d14:IL_S-d10:IL_S	-0.0345531	-0.162176	0.0930695	1
d14:IL_S-d12:IL_S	-0.0085712	-0.136194	0.119051	1
