# Supplementary material for: Temporal dynamics of the chicken mycobiome
Source: Front Physiol. 2022 Dec 15;13:1057810. doi: 10.3389/fphys.2022.1057810 (PMC9799259; doi:10.3389/fphys.2022.1057810)
Supplement: Supplementary file 2 [file Table3.XLSX]

## Sheet: shannon_tukey_days_per_tissue
Shannon Index: Tukey Pairwise Comparison time x site
*significant pairwise within organ comparisons in yellow
Pairwise Comparison	diff	lwr	upr	p adj
d08:CE_S-d01:CE_S	-1.10461	-2.08792	-0.121303	0.00874231
d08:CE_S-d02:CE_S	-1.02094	-1.97802	-0.0638593	0.0202165
d08:CE_S-d03:CE_S	-1.11484	-2.07192	-0.157758	0.00456007
d02:CE_C-d01:CE_C	0.0327628	-1.00714	1.07266	1
d03:CE_C-d01:CE_C	-0.473076	-1.48821	0.542061	0.998294
d04:CE_C-d01:CE_C	-0.265296	-1.28043	0.749841	1
d06:CE_C-d01:CE_C	-0.141498	-1.15664	0.873639	1
d08:CE_C-d01:CE_C	-0.44966	-1.4648	0.565477	0.999341
d10:CE_C-d01:CE_C	-0.242669	-1.21949	0.734147	1
d12:CE_C-d01:CE_C	-0.357667	-1.35208	0.636751	0.999993
d14:CE_C-d01:CE_C	0.137822	-0.838994	1.11464	1
d03:CE_C-d02:CE_C	-0.505839	-1.48915	0.477468	0.990979
d04:CE_C-d02:CE_C	-0.298059	-1.28137	0.685248	1
d06:CE_C-d02:CE_C	-0.174261	-1.15757	0.809045	1
d08:CE_C-d02:CE_C	-0.482422	-1.46573	0.500884	0.995812
d10:CE_C-d02:CE_C	-0.275432	-1.21913	0.668262	1
d12:CE_C-d02:CE_C	-0.39043	-1.35233	0.571472	0.999889
d14:CE_C-d02:CE_C	0.105059	-0.838635	1.04875	1
d04:CE_C-d03:CE_C	0.20778	-0.7493	1.16486	1
d06:CE_C-d03:CE_C	0.331578	-0.625503	1.28866	0.999997
d08:CE_C-d03:CE_C	0.0234165	-0.933664	0.980497	1
d10:CE_C-d03:CE_C	0.230407	-0.685928	1.14674	1
d12:CE_C-d03:CE_C	0.115409	-0.819666	1.05048	1
d14:CE_C-d03:CE_C	0.610898	-0.305437	1.52723	0.798262
d06:CE_C-d04:CE_C	0.123798	-0.833283	1.08088	1
d08:CE_C-d04:CE_C	-0.184363	-1.14144	0.772717	1
d10:CE_C-d04:CE_C	0.022627	-0.893708	0.938962	1
d12:CE_C-d04:CE_C	-0.0923708	-1.02745	0.842705	1
d14:CE_C-d04:CE_C	0.403118	-0.513217	1.31945	0.999424
d08:CE_C-d06:CE_C	-0.308161	-1.26524	0.648919	1
d10:CE_C-d06:CE_C	-0.101171	-1.01751	0.815164	1
d12:CE_C-d06:CE_C	-0.216169	-1.15124	0.718907	1
d14:CE_C-d06:CE_C	0.27932	-0.637014	1.19566	1
d10:CE_C-d08:CE_C	0.20699	-0.709344	1.12333	1
d12:CE_C-d08:CE_C	0.0919926	-0.843083	1.02707	1
d14:CE_C-d08:CE_C	0.587481	-0.328853	1.50382	0.857643
d12:CE_C-d10:CE_C	-0.114998	-1.00832	0.778329	1
d14:CE_C-d10:CE_C	0.380491	-0.4932	1.25418	0.999527
d14:CE_C-d12:CE_C	0.495489	-0.397838	1.38882	0.973038
d01:CE_S-d01:CE_C	1.3626	0.322695	2.4025	0.000373131
d02:CE_S-d01:CE_C	1.27893	0.263789	2.29406	0.000922031
d03:CE_S-d01:CE_C	1.37282	0.357687	2.38796	0.000170855
d04:CE_S-d01:CE_C	1.07733	0.0621897	2.09246	0.021847
d06:CE_S-d01:CE_C	0.654079	-0.361058	1.66922	0.850819
d08:CE_S-d01:CE_C	0.257986	-0.757151	1.27312	1
d10:CE_S-d01:CE_C	0.544947	-0.431869	1.52176	0.970855
d12:CE_S-d01:CE_C	0.709854	-0.266962	1.68667	0.623625
d14:CE_S-d01:CE_C	0.831006	-0.14581	1.80782	0.259157
d01:CE_S-d02:CE_C	1.32983	0.320981	2.33868	0.00032308
d02:CE_S-d02:CE_C	1.24616	0.262856	2.22947	0.000808438
d03:CE_S-d02:CE_C	1.34006	0.356755	2.32337	0.00014016
d04:CE_S-d02:CE_C	1.04456	0.0612573	2.02787	0.0215292
d06:CE_S-d02:CE_C	0.621317	-0.36199	1.60462	0.876305
d08:CE_S-d02:CE_C	0.225223	-0.758083	1.20853	1
d10:CE_S-d02:CE_C	0.512184	-0.43151	1.45588	0.980022
d12:CE_S-d02:CE_C	0.677091	-0.266603	1.62079	0.652578
d14:CE_S-d02:CE_C	0.798243	-0.145451	1.74194	0.270659
d01:CE_S-d03:CE_C	1.83567	0.852365	2.81898	2.25167e-09
d02:CE_S-d03:CE_C	1.752	0.794921	2.70908	5.4323e-09
d03:CE_S-d03:CE_C	1.8459	0.88882	2.80298	4.88687e-10
d04:CE_S-d03:CE_C	1.5504	0.593322	2.50748	7.05838e-07
d06:CE_S-d03:CE_C	1.12716	0.170075	2.08424	0.0037038
d08:CE_S-d03:CE_C	0.731062	-0.226018	1.68814	0.504891
d10:CE_S-d03:CE_C	1.01802	0.101688	1.93436	0.0105558
d12:CE_S-d03:CE_C	1.18293	0.266596	2.09926	0.00053042
d14:CE_S-d03:CE_C	1.30408	0.387747	2.22042	4.34839e-05
d01:CE_S-d04:CE_C	1.62789	0.644585	2.6112	3.19938e-07
d02:CE_S-d04:CE_C	1.54422	0.587142	2.5013	8.13624e-07
d03:CE_S-d04:CE_C	1.63812	0.68104	2.5952	8.96335e-08
d04:CE_S-d04:CE_C	1.34262	0.385543	2.2997	6.48264e-05
d06:CE_S-d04:CE_C	0.919376	-0.0377048	1.87646	0.0815135
d08:CE_S-d04:CE_C	0.523282	-0.433798	1.48036	0.977855
d10:CE_S-d04:CE_C	0.810243	-0.106091	1.72658	0.188567
d12:CE_S-d04:CE_C	0.97515	0.0588158	1.89149	0.0209599
d14:CE_S-d04:CE_C	1.0963	0.179967	2.01264	0.00272457
d01:CE_S-d06:CE_C	1.50409	0.520787	2.4874	4.94122e-06
d02:CE_S-d06:CE_C	1.42042	0.463344	2.3775	1.27244e-05
d03:CE_S-d06:CE_C	1.51432	0.557243	2.4714	1.60782e-06
d04:CE_S-d06:CE_C	1.21883	0.261745	2.17591	0.000724806
d06:CE_S-d06:CE_C	0.795578	-0.161503	1.75266	0.307125
d08:CE_S-d06:CE_C	0.399485	-0.557596	1.35656	0.9998
d10:CE_S-d06:CE_C	0.686445	-0.229889	1.60278	0.551966
d12:CE_S-d06:CE_C	0.851353	-0.064982	1.76769	0.117339
d14:CE_S-d06:CE_C	0.972504	0.0561695	1.88884	0.021836
d01:CE_S-d08:CE_C	1.81225	0.828948	2.79556	4.02009e-09
d02:CE_S-d08:CE_C	1.72859	0.771505	2.68567	9.77442e-09
d03:CE_S-d08:CE_C	1.82248	0.865404	2.77956	8.97667e-10
d04:CE_S-d08:CE_C	1.52699	0.569906	2.48407	1.20645e-06
d06:CE_S-d08:CE_C	1.10374	0.146659	2.06082	0.00548685
d08:CE_S-d08:CE_C	0.707646	-0.249435	1.66473	0.583212
d10:CE_S-d08:CE_C	0.994607	0.078272	1.91094	0.0154331
d12:CE_S-d08:CE_C	1.15951	0.243179	2.07585	0.000836556
d14:CE_S-d08:CE_C	1.28067	0.364331	2.197	7.17925e-05
d01:CE_S-d10:CE_C	1.60526	0.66157	2.54896	1.14132e-07
d02:CE_S-d10:CE_C	1.52159	0.60526	2.43793	2.86013e-07
d03:CE_S-d10:CE_C	1.61549	0.699159	2.53183	2.71416e-08
d04:CE_S-d10:CE_C	1.32	0.403661	2.23633	3.07834e-05
d06:CE_S-d10:CE_C	0.896748	-0.0195862	1.81308	0.0654745
d08:CE_S-d10:CE_C	0.500655	-0.415679	1.41699	0.978069
d10:CE_S-d10:CE_C	0.787616	-0.0860746	1.66131	0.158114
d12:CE_S-d10:CE_C	0.952523	0.0788326	1.82621	0.0143816
d14:CE_S-d10:CE_C	1.07367	0.199984	1.94737	0.00157657
d01:CE_S-d12:CE_C	1.72026	0.75836	2.68216	1.49004e-08
d02:CE_S-d12:CE_C	1.63659	0.701517	2.57167	3.66057e-08
d03:CE_S-d12:CE_C	1.73049	0.795416	2.66557	3.34119e-09
d04:CE_S-d12:CE_C	1.43499	0.499918	2.37007	4.44697e-06
d06:CE_S-d12:CE_C	1.01175	0.0766708	1.94682	0.0162237
d08:CE_S-d12:CE_C	0.615653	-0.319422	1.55073	0.818707
d10:CE_S-d12:CE_C	0.902614	0.00928724	1.79594	0.043692
d12:CE_S-d12:CE_C	1.06752	0.174194	1.96085	0.00278866
d14:CE_S-d12:CE_C	1.18867	0.295346	2.082	0.000256667
d01:CE_S-d14:CE_C	1.22477	0.281079	2.16847	0.00046815
d02:CE_S-d14:CE_C	1.1411	0.224769	2.05744	0.00118884
d03:CE_S-d14:CE_C	1.235	0.318668	2.15134	0.000186284
d04:CE_S-d14:CE_C	0.939505	0.0231701	1.85584	0.0358705
d06:CE_S-d14:CE_C	0.516257	-0.400077	1.43259	0.966811
d08:CE_S-d14:CE_C	0.120164	-0.79617	1.0365	1
d10:CE_S-d14:CE_C	0.407125	-0.466566	1.28082	0.998297
d12:CE_S-d14:CE_C	0.572032	-0.301658	1.44572	0.827408
d14:CE_S-d14:CE_C	0.693184	-0.180507	1.56687	0.413302
d02:CE_S-d01:CE_S	-0.0836694	-1.06698	0.899637	1
d03:CE_S-d01:CE_S	0.0102293	-0.973077	0.993536	1
d04:CE_S-d01:CE_S	-0.285268	-1.26858	0.698038	1
d06:CE_S-d01:CE_S	-0.708516	-1.69182	0.274791	0.643031
d10:CE_S-d01:CE_S	-0.817648	-1.76134	0.126046	0.224154
d12:CE_S-d01:CE_S	-0.652741	-1.59643	0.290953	0.730276
d14:CE_S-d01:CE_S	-0.53159	-1.47528	0.412104	0.966878
d03:CE_S-d02:CE_S	0.0938987	-0.863182	1.05098	1
d04:CE_S-d02:CE_S	-0.201599	-1.15868	0.755481	1
d06:CE_S-d02:CE_S	-0.624846	-1.58193	0.332234	0.83174
d10:CE_S-d02:CE_S	-0.733979	-1.65031	0.182356	0.390799
d12:CE_S-d02:CE_S	-0.569072	-1.48541	0.347263	0.896141
d14:CE_S-d02:CE_S	-0.44792	-1.36425	0.468415	0.996063
d04:CE_S-d03:CE_S	-0.295498	-1.25258	0.661583	1
d06:CE_S-d03:CE_S	-0.718745	-1.67583	0.238335	0.546013
d10:CE_S-d03:CE_S	-0.827877	-1.74421	0.0884573	0.154863
d12:CE_S-d03:CE_S	-0.66297	-1.5793	0.253364	0.633733
d14:CE_S-d03:CE_S	-0.541819	-1.45815	0.374516	0.93957
d06:CE_S-d04:CE_S	-0.423247	-1.38033	0.533833	0.999362
d08:CE_S-d04:CE_S	-0.819341	-1.77642	0.13774	0.246847
d10:CE_S-d04:CE_S	-0.53238	-1.44871	0.383955	0.951035
d12:CE_S-d04:CE_S	-0.367472	-1.28381	0.548862	0.999914
d14:CE_S-d04:CE_S	-0.246321	-1.16266	0.670014	1
d08:CE_S-d06:CE_S	-0.396093	-1.35317	0.560987	0.999832
d10:CE_S-d06:CE_S	-0.109132	-1.02547	0.807202	1
d12:CE_S-d06:CE_S	0.0557749	-0.86056	0.97211	1
d14:CE_S-d06:CE_S	0.176926	-0.739408	1.09326	1
d10:CE_S-d08:CE_S	0.286961	-0.629374	1.2033	1
d12:CE_S-d08:CE_S	0.451868	-0.464466	1.3682	0.995438
d14:CE_S-d08:CE_S	0.57302	-0.343315	1.48935	0.888513
d12:CE_S-d10:CE_S	0.164907	-0.708784	1.0386	1
d14:CE_S-d10:CE_S	0.286059	-0.587632	1.15975	0.999999
d14:CE_S-d12:CE_S	0.121151	-0.752539	0.994842	1
d01:IL_C-d01:CE_C	0.363063	-0.792721	1.51885	1
d02:IL_C-d01:CE_C	-0.37151	-1.59155	0.848533	1
d03:IL_C-d01:CE_C	-0.179703	-1.17412	0.814715	1
d04:IL_C-d01:CE_C	-0.133704	-1.1736	0.906196	1
d06:IL_C-d01:CE_C	-0.00994189	-1.02508	1.0052	1
d08:IL_C-d01:CE_C	-0.0780697	-1.09321	0.937067	1
d10:IL_C-d01:CE_C	-0.372583	-1.38772	0.642554	0.999988
d12:IL_C-d01:CE_C	0.105371	-0.909766	1.12051	1
d14:IL_C-d01:CE_C	-0.0369318	-1.07683	1.00297	1
d01:IL_C-d01:CE_S	-0.999532	-2.12746	0.128398	0.184941
d02:IL_C-d01:CE_S	-1.73411	-2.92779	-0.540416	2.40925e-05
d03:IL_C-d01:CE_S	-1.5423	-2.5042	-0.580396	1.01495e-06
d04:IL_C-d01:CE_S	-1.4963	-2.50515	-0.487448	1.2975e-05
d06:IL_C-d01:CE_S	-1.37254	-2.35584	-0.38923	7.42882e-05
d08:IL_C-d01:CE_S	-1.44066	-2.42397	-0.457358	1.87515e-05
d10:IL_C-d01:CE_S	-1.73518	-2.71849	-0.751872	2.6115e-08
d12:IL_C-d01:CE_S	-1.25722	-2.24053	-0.273917	0.000662086
d14:IL_C-d01:CE_S	-1.39953	-2.40838	-0.390676	8.77453e-05
d02:IL_C-d01:IL_C	-0.734573	-2.03047	0.56132	0.96407
d03:IL_C-d01:IL_C	-0.542766	-1.62891	0.543374	0.99432
d04:IL_C-d01:IL_C	-0.496768	-1.6247	0.631162	0.999411
d06:IL_C-d01:IL_C	-0.373005	-1.47815	0.732136	0.999998
d08:IL_C-d01:IL_C	-0.441133	-1.54627	0.664008	0.999922
d10:IL_C-d01:IL_C	-0.735647	-1.84079	0.369495	0.800834
d12:IL_C-d01:IL_C	-0.257692	-1.36283	0.847449	1
d14:IL_C-d01:IL_C	-0.399995	-1.52792	0.727935	0.999995
d01:IL_C-d02:CE_C	0.3303	-0.79763	1.45823	1
d02:IL_C-d02:CE_C	-0.404273	-1.59796	0.789416	0.999998
d03:IL_C-d02:CE_C	-0.212466	-1.17437	0.749436	1
d04:IL_C-d02:CE_C	-0.166467	-1.17532	0.842384	1
d06:IL_C-d02:CE_C	-0.0427047	-1.02601	0.940602	1
d08:IL_C-d02:CE_C	-0.110832	-1.09414	0.872474	1
d10:IL_C-d02:CE_C	-0.405346	-1.38865	0.57796	0.999846
d12:IL_C-d02:CE_C	0.0726083	-0.910698	1.05591	1
d14:IL_C-d02:CE_C	-0.0696946	-1.07855	0.939157	1
d01:IL_C-d02:CE_S	-0.915863	-2.021	0.189279	0.313703
d02:IL_C-d02:CE_S	-1.65044	-2.82261	-0.478256	5.85872e-05
d03:IL_C-d02:CE_S	-1.45863	-2.3937	-0.523553	2.59912e-06
d04:IL_C-d02:CE_S	-1.41263	-2.39594	-0.429324	3.32804e-05
d06:IL_C-d02:CE_S	-1.28887	-2.24595	-0.331787	0.000190167
d08:IL_C-d02:CE_S	-1.357	-2.31408	-0.399915	4.82828e-05
d10:IL_C-d02:CE_S	-1.65151	-2.60859	-0.694429	6.49263e-08
d12:IL_C-d02:CE_S	-1.17355	-2.13063	-0.216474	0.00165131
d14:IL_C-d02:CE_S	-1.31586	-2.29916	-0.332551	0.000222863
d03:IL_C-d02:IL_C	0.191807	-0.962476	1.34609	1
d04:IL_C-d02:IL_C	0.237805	-0.955884	1.43149	1
d06:IL_C-d02:IL_C	0.361568	-0.810611	1.53375	1
d08:IL_C-d02:IL_C	0.29344	-0.878739	1.46562	1
d10:IL_C-d02:IL_C	-0.0010736	-1.17325	1.17111	1
d12:IL_C-d02:IL_C	0.476881	-0.695298	1.64906	0.999883
d14:IL_C-d02:IL_C	0.334578	-0.859111	1.52827	1
d01:IL_C-d03:CE_C	0.836139	-0.269002	1.94128	0.528031
d02:IL_C-d03:CE_C	0.101566	-1.07061	1.27375	1
d03:IL_C-d03:CE_C	0.293373	-0.641703	1.22845	1
d04:IL_C-d03:CE_C	0.339372	-0.643935	1.32268	0.999997
d06:IL_C-d03:CE_C	0.463134	-0.493946	1.42021	0.996686
d08:IL_C-d03:CE_C	0.395006	-0.562074	1.35209	0.999842
d10:IL_C-d03:CE_C	0.100493	-0.856588	1.05757	1
d12:IL_C-d03:CE_C	0.578447	-0.378633	1.53553	0.922396
d14:IL_C-d03:CE_C	0.436144	-0.547162	1.41945	0.999324
d01:IL_C-d03:CE_S	-1.00976	-2.1149	0.0953798	0.138909
d02:IL_C-d03:CE_S	-1.74433	-2.91651	-0.572155	1.1723e-05
d03:IL_C-d03:CE_S	-1.55253	-2.4876	-0.617452	2.87301e-07
d04:IL_C-d03:CE_S	-1.50653	-2.48984	-0.523222	4.69008e-06
d06:IL_C-d03:CE_S	-1.38277	-2.33985	-0.425686	2.82675e-05
d08:IL_C-d03:CE_S	-1.45089	-2.40797	-0.493814	6.58158e-06
d10:IL_C-d03:CE_S	-1.74541	-2.70249	-0.788328	6.41302e-09
d12:IL_C-d03:CE_S	-1.26745	-2.22453	-0.310373	0.000288563
d14:IL_C-d03:CE_S	-1.40976	-2.39306	-0.42645	3.52766e-05
d04:IL_C-d03:IL_C	0.0459986	-0.915903	1.0079	1
d06:IL_C-d03:IL_C	0.169761	-0.765314	1.10484	1
d08:IL_C-d03:IL_C	0.101633	-0.833442	1.03671	1
d10:IL_C-d03:IL_C	-0.19288	-1.12796	0.742195	1
d12:IL_C-d03:IL_C	0.285074	-0.650001	1.22015	1
d14:IL_C-d03:IL_C	0.142771	-0.819131	1.10467	1
d01:IL_C-d04:CE_C	0.628359	-0.476782	1.7335	0.962632
d02:IL_C-d04:CE_C	-0.106214	-1.27839	1.06597	1
d03:IL_C-d04:CE_C	0.0855931	-0.849482	1.02067	1
d04:IL_C-d04:CE_C	0.131592	-0.851715	1.1149	1
d06:IL_C-d04:CE_C	0.255354	-0.701726	1.21243	1
d08:IL_C-d04:CE_C	0.187227	-0.769854	1.14431	1
d10:IL_C-d04:CE_C	-0.107287	-1.06437	0.849793	1
d12:IL_C-d04:CE_C	0.370667	-0.586413	1.32775	0.99996
d14:IL_C-d04:CE_C	0.228364	-0.754942	1.21167	1
d01:IL_C-d04:CE_S	-0.714264	-1.8194	0.390878	0.846503
d02:IL_C-d04:CE_S	-1.44884	-2.62102	-0.276657	0.0013953
d03:IL_C-d04:CE_S	-1.25703	-2.19211	-0.321954	0.000198774
d04:IL_C-d04:CE_S	-1.21103	-2.19434	-0.227725	0.00150552
d06:IL_C-d04:CE_S	-1.08727	-2.04435	-0.130188	0.00718947
d08:IL_C-d04:CE_S	-1.1554	-2.11248	-0.198316	0.00227547
d10:IL_C-d04:CE_S	-1.44991	-2.40699	-0.49283	6.72444e-06
d12:IL_C-d04:CE_S	-0.971956	-1.92904	-0.0148752	0.0408348
d14:IL_C-d04:CE_S	-1.11426	-2.09757	-0.130952	0.00751496
d06:IL_C-d04:IL_C	0.123763	-0.859544	1.10707	1
d08:IL_C-d04:IL_C	0.0556348	-0.927672	1.03894	1
d10:IL_C-d04:IL_C	-0.238879	-1.22219	0.744428	1
d12:IL_C-d04:IL_C	0.239076	-0.744231	1.22238	1
d14:IL_C-d04:IL_C	0.0967727	-0.912079	1.10562	1
d01:IL_C-d06:CE_C	0.504562	-0.60058	1.6097	0.99883
d02:IL_C-d06:CE_C	-0.230011	-1.40219	0.942168	1
d03:IL_C-d06:CE_C	-0.0382046	-0.97328	0.896871	1
d04:IL_C-d06:CE_C	0.00779401	-0.975513	0.991101	1
d06:IL_C-d06:CE_C	0.131557	-0.825524	1.08864	1
d08:IL_C-d06:CE_C	0.0634288	-0.893652	1.02051	1
d10:IL_C-d06:CE_C	-0.231085	-1.18817	0.725995	1
d12:IL_C-d06:CE_C	0.24687	-0.710211	1.20395	1
d14:IL_C-d06:CE_C	0.104567	-0.87874	1.08787	1
d01:IL_C-d06:CE_S	-0.291016	-1.39616	0.814125	1
d02:IL_C-d06:CE_S	-1.02559	-2.19777	0.14659	0.206594
d03:IL_C-d06:CE_S	-0.833782	-1.76886	0.101293	0.174934
d04:IL_C-d06:CE_S	-0.787784	-1.77109	0.195523	0.39032
d06:IL_C-d06:CE_S	-0.664021	-1.6211	0.293059	0.724163
d08:IL_C-d06:CE_S	-0.732149	-1.68923	0.224931	0.501285
d10:IL_C-d06:CE_S	-1.02666	-1.98374	-0.0695824	0.0185578
d12:IL_C-d06:CE_S	-0.548708	-1.50579	0.408372	0.958479
d14:IL_C-d06:CE_S	-0.691011	-1.67432	0.292296	0.697739
d08:IL_C-d06:IL_C	-0.0681278	-1.02521	0.888953	1
d10:IL_C-d06:IL_C	-0.362642	-1.31972	0.594439	0.999976
d12:IL_C-d06:IL_C	0.115313	-0.841767	1.07239	1
d14:IL_C-d06:IL_C	-0.0269899	-1.0103	0.956317	1
d01:IL_C-d08:CE_C	0.812723	-0.292419	1.91786	0.595941
d02:IL_C-d08:CE_C	0.0781498	-1.09403	1.25033	1
d03:IL_C-d08:CE_C	0.269957	-0.665119	1.20503	1
d04:IL_C-d08:CE_C	0.315955	-0.667351	1.29926	1
d06:IL_C-d08:CE_C	0.439718	-0.517363	1.3968	0.998685
d08:IL_C-d08:CE_C	0.37159	-0.58549	1.32867	0.999958
d10:IL_C-d08:CE_C	0.0770762	-0.880004	1.03416	1
d12:IL_C-d08:CE_C	0.555031	-0.40205	1.51211	0.952125
d14:IL_C-d08:CE_C	0.412728	-0.570579	1.39603	0.999775
d01:IL_C-d08:CE_S	0.105077	-1.00006	1.21022	1
d02:IL_C-d08:CE_S	-0.629496	-1.80168	0.542683	0.982819
d03:IL_C-d08:CE_S	-0.437689	-1.37276	0.497386	0.998153
d04:IL_C-d08:CE_S	-0.391691	-1.375	0.591616	0.999926
d06:IL_C-d08:CE_S	-0.267928	-1.22501	0.689152	1
d08:IL_C-d08:CE_S	-0.336056	-1.29314	0.621025	0.999996
d10:IL_C-d08:CE_S	-0.630569	-1.58765	0.326511	0.81763
d12:IL_C-d08:CE_S	-0.152615	-1.1097	0.804465	1
d14:IL_C-d08:CE_S	-0.294918	-1.27822	0.688389	1
d10:IL_C-d08:IL_C	-0.294514	-1.25159	0.662567	1
d12:IL_C-d08:IL_C	0.183441	-0.77364	1.14052	1
d14:IL_C-d08:IL_C	0.0411379	-0.942169	1.02444	1
d01:IL_C-d10:CE_C	0.605732	-0.464316	1.67578	0.964693
d02:IL_C-d10:CE_C	-0.128841	-1.26799	1.01031	1
d03:IL_C-d10:CE_C	0.0629661	-0.830361	0.956293	1
d04:IL_C-d10:CE_C	0.108965	-0.834729	1.05266	1
d06:IL_C-d10:CE_C	0.232727	-0.683607	1.14906	1
d08:IL_C-d10:CE_C	0.1646	-0.751735	1.08093	1
d10:IL_C-d10:CE_C	-0.129914	-1.04625	0.78642	1
d12:IL_C-d10:CE_C	0.34804	-0.568294	1.26437	0.999974
d14:IL_C-d10:CE_C	0.205737	-0.737957	1.14943	1
d01:IL_C-d10:CE_S	-0.181884	-1.25193	0.888164	1
d02:IL_C-d10:CE_S	-0.916457	-2.05561	0.222697	0.380577
d03:IL_C-d10:CE_S	-0.72465	-1.61798	0.168677	0.361499
d04:IL_C-d10:CE_S	-0.678651	-1.62235	0.265042	0.647417
d06:IL_C-d10:CE_S	-0.554889	-1.47122	0.361446	0.920722
d08:IL_C-d10:CE_S	-0.623017	-1.53935	0.293318	0.76339
d10:IL_C-d10:CE_S	-0.91753	-1.83387	-0.00119579	0.0491672
d12:IL_C-d10:CE_S	-0.439576	-1.35591	0.476759	0.997148
d14:IL_C-d10:CE_S	-0.581879	-1.52557	0.361815	0.903631
d12:IL_C-d10:IL_C	0.477955	-0.479126	1.43503	0.994381
d14:IL_C-d10:IL_C	0.335652	-0.647655	1.31896	0.999998
d01:IL_C-d12:CE_C	0.72073	-0.36541	1.80687	0.806064
d02:IL_C-d12:CE_C	-0.0138428	-1.16813	1.14044	1
d03:IL_C-d12:CE_C	0.177964	-0.734576	1.0905	1
d04:IL_C-d12:CE_C	0.223963	-0.737939	1.18586	1
d06:IL_C-d12:CE_C	0.347725	-0.58735	1.2828	0.999984
d08:IL_C-d12:CE_C	0.279597	-0.655478	1.21467	1
d10:IL_C-d12:CE_C	-0.0149164	-0.949992	0.920159	1
d12:IL_C-d12:CE_C	0.463038	-0.472037	1.39811	0.99511
d14:IL_C-d12:CE_C	0.320735	-0.641167	1.28264	0.999999
d01:IL_C-d12:CE_S	-0.346791	-1.41684	0.723257	0.999999
d02:IL_C-d12:CE_S	-1.08136	-2.22052	0.0577894	0.0931859
d03:IL_C-d12:CE_S	-0.889557	-1.78288	0.00376947	0.0527769
d04:IL_C-d12:CE_S	-0.843559	-1.78725	0.100135	0.171022
d06:IL_C-d12:CE_S	-0.719796	-1.63613	0.196539	0.437165
d08:IL_C-d12:CE_S	-0.787924	-1.70426	0.128411	0.238387
d10:IL_C-d12:CE_S	-1.08244	-1.99877	-0.166103	0.00349462
d12:IL_C-d12:CE_S	-0.604483	-1.52082	0.311852	0.815629
d14:IL_C-d12:CE_S	-0.746786	-1.69048	0.196908	0.419473
d14:IL_C-d12:IL_C	-0.142303	-1.12561	0.841004	1
d01:IL_C-d14:CE_C	0.225241	-0.844807	1.29529	1
d02:IL_C-d14:CE_C	-0.509332	-1.64849	0.629822	0.999212
d03:IL_C-d14:CE_C	-0.317525	-1.21085	0.575802	0.999995
d04:IL_C-d14:CE_C	-0.271526	-1.21522	0.672168	1
d06:IL_C-d14:CE_C	-0.147764	-1.0641	0.768571	1
d08:IL_C-d14:CE_C	-0.215892	-1.13223	0.700443	1
d10:IL_C-d14:CE_C	-0.510405	-1.42674	0.405929	0.971459
d12:IL_C-d14:CE_C	-0.0324508	-0.948785	0.883884	1
d14:IL_C-d14:CE_C	-0.174754	-1.11845	0.76894	1
d01:IL_C-d14:CE_S	-0.467943	-1.53799	0.602106	0.999487
d02:IL_C-d14:CE_S	-1.20252	-2.34167	-0.0633621	0.0236545
d03:IL_C-d14:CE_S	-1.01071	-1.90404	-0.117382	0.00772458
d04:IL_C-d14:CE_S	-0.96471	-1.9084	-0.0210162	0.0373469
d06:IL_C-d14:CE_S	-0.840948	-1.75728	0.0753871	0.132976
d08:IL_C-d14:CE_S	-0.909075	-1.82541	0.00725933	0.055322
d10:IL_C-d14:CE_S	-1.20359	-2.11992	-0.287254	0.000352098
d12:IL_C-d14:CE_S	-0.725635	-1.64197	0.1907	0.417833
d14:IL_C-d14:CE_S	-0.867937	-1.81163	0.0757565	0.130118
d01:IL_S-d01:CE_C	1.3541	0.314197	2.394	0.000433078
d02:IL_S-d01:CE_C	1.16534	0.150206	2.18048	0.00596346
d03:IL_S-d01:CE_C	0.891276	-0.148624	1.93118	0.244601
d04:IL_S-d01:CE_C	1.01937	0.00422927	2.0345	0.0473832
d06:IL_S-d01:CE_C	0.893891	-0.121246	1.90903	0.195538
d08:IL_S-d01:CE_C	1.19526	0.180124	2.2104	0.00371973
d10:IL_S-d01:CE_C	1.28398	0.307164	2.2608	0.000345876
d12:IL_S-d01:CE_C	1.06648	0.0896652	2.0433	0.0140541
d14:IL_S-d01:CE_C	1.05404	0.0596202	2.04846	0.0222546
d01:IL_S-d01:CE_S	-0.0084977	-1.01735	1.00035	1
d02:IL_S-d01:CE_S	-0.197252	-1.18056	0.786055	1
d03:IL_S-d01:CE_S	-0.471319	-1.48017	0.537532	0.998216
d04:IL_S-d01:CE_S	-0.343229	-1.32654	0.640078	0.999996
d06:IL_S-d01:CE_S	-0.468704	-1.45201	0.514602	0.997449
d08:IL_S-d01:CE_S	-0.167334	-1.15064	0.815972	1
d10:IL_S-d01:CE_S	-0.0786153	-1.02231	0.865079	1
d12:IL_S-d01:CE_S	-0.296114	-1.23981	0.64758	1
d14:IL_S-d01:CE_S	-0.308557	-1.27046	0.653345	1
d01:IL_S-d01:IL_C	0.991034	-0.136896	2.11896	0.199288
d02:IL_S-d01:IL_C	0.80228	-0.302861	1.90742	0.625997
d03:IL_S-d01:IL_C	0.528213	-0.599717	1.65614	0.998137
d04:IL_S-d01:IL_C	0.656303	-0.448838	1.76144	0.93643
d06:IL_S-d01:IL_C	0.530828	-0.574314	1.63597	0.997084
d08:IL_S-d01:IL_C	0.832198	-0.272943	1.93734	0.53945
d10:IL_S-d01:IL_C	0.920917	-0.149132	1.99097	0.236697
d12:IL_S-d01:IL_C	0.703418	-0.36663	1.77347	0.82117
d14:IL_S-d01:IL_C	0.690975	-0.395165	1.77712	0.867811
d02:IL_S-d01:IL_S	-0.188754	-1.17206	0.794552	1
d03:IL_S-d01:IL_S	-0.462821	-1.47167	0.54603	0.998721
d04:IL_S-d01:IL_S	-0.334731	-1.31804	0.648575	0.999998
d06:IL_S-d01:IL_S	-0.460207	-1.44351	0.5231	0.998157
d08:IL_S-d01:IL_S	-0.158837	-1.14214	0.82447	1
d10:IL_S-d01:IL_S	-0.0701176	-1.01381	0.873576	1
d12:IL_S-d01:IL_S	-0.287616	-1.23131	0.656078	1
d14:IL_S-d01:IL_S	-0.30006	-1.26196	0.661842	1
d01:IL_S-d02:CE_C	1.32133	0.312483	2.33019	0.000377053
d02:IL_S-d02:CE_C	1.13258	0.149274	2.11589	0.00561233
d03:IL_S-d02:CE_C	0.858513	-0.150338	1.86736	0.258568
d04:IL_S-d02:CE_C	0.986603	0.00329689	1.96991	0.0478845
d06:IL_S-d02:CE_C	0.861128	-0.122179	1.84443	0.204984
d08:IL_S-d02:CE_C	1.1625	0.179192	2.1458	0.00343998
d10:IL_S-d02:CE_C	1.25122	0.307523	2.19491	0.000280252
d12:IL_S-d02:CE_C	1.03372	0.0900245	1.97741	0.0133254
d14:IL_S-d02:CE_C	1.02128	0.0593732	1.98318	0.0217045
d01:IL_S-d02:CE_S	0.0751717	-0.908135	1.05848	1
d02:IL_S-d02:CE_S	-0.113583	-1.07066	0.843498	1
d03:IL_S-d02:CE_S	-0.38765	-1.37096	0.595657	0.999941
d04:IL_S-d02:CE_S	-0.259559	-1.21664	0.697521	1
d06:IL_S-d02:CE_S	-0.385035	-1.34212	0.572045	0.999908
d08:IL_S-d02:CE_S	-0.0836649	-1.04075	0.873415	1
d10:IL_S-d02:CE_S	0.0050541	-0.911281	0.921389	1
d12:IL_S-d02:CE_S	-0.212445	-1.12878	0.70389	1
d14:IL_S-d02:CE_S	-0.224888	-1.15996	0.710188	1
d01:IL_S-d02:IL_C	1.72561	0.531918	2.9193	2.77991e-05
d02:IL_S-d02:IL_C	1.53685	0.364674	2.70903	0.00036775
d03:IL_S-d02:IL_C	1.26279	0.0690971	2.45647	0.0229137
d04:IL_S-d02:IL_C	1.39088	0.218697	2.56306	0.00320398
d06:IL_S-d02:IL_C	1.2654	0.0932213	2.43758	0.0168157
d08:IL_S-d02:IL_C	1.56677	0.394591	2.73895	0.000229473
d10:IL_S-d02:IL_C	1.65549	0.516336	2.79464	2.3834e-05
d12:IL_S-d02:IL_C	1.43799	0.298838	2.57714	0.000882733
d14:IL_S-d02:IL_C	1.42555	0.271265	2.57983	0.00141978
d03:IL_S-d02:IL_S	-0.274067	-1.25737	0.70924	1
d04:IL_S-d02:IL_S	-0.145977	-1.10306	0.811103	1
d06:IL_S-d02:IL_S	-0.271453	-1.22853	0.685628	1
d08:IL_S-d02:IL_S	0.0299177	-0.927163	0.986998	1
d10:IL_S-d02:IL_S	0.118637	-0.797698	1.03497	1
d12:IL_S-d02:IL_S	-0.098862	-1.0152	0.817473	1
d14:IL_S-d02:IL_S	-0.111305	-1.04638	0.82377	1
d01:IL_S-d03:CE_C	1.82717	0.843867	2.81048	2.7804e-09
d02:IL_S-d03:CE_C	1.63842	0.681339	2.5955	8.89929e-08
d03:IL_S-d03:CE_C	1.36435	0.381046	2.34766	8.72944e-05
d04:IL_S-d03:CE_C	1.49244	0.535362	2.44952	2.62902e-06
d06:IL_S-d03:CE_C	1.36697	0.409886	2.32405	3.92911e-05
d08:IL_S-d03:CE_C	1.66834	0.711257	2.62542	4.31723e-08
d10:IL_S-d03:CE_C	1.75706	0.840721	2.67339	6.45834e-10
d12:IL_S-d03:CE_C	1.53956	0.623223	2.45589	1.83772e-07
d14:IL_S-d03:CE_C	1.52711	0.592038	2.46219	5.26996e-07
d01:IL_S-d03:CE_S	-0.018727	-1.00203	0.96458	1
d02:IL_S-d03:CE_S	-0.207481	-1.16456	0.749599	1
d03:IL_S-d03:CE_S	-0.481548	-1.46485	0.501758	0.995938
d04:IL_S-d03:CE_S	-0.353458	-1.31054	0.603622	0.999987
d06:IL_S-d03:CE_S	-0.478934	-1.43601	0.478147	0.99419
d08:IL_S-d03:CE_S	-0.177564	-1.13464	0.779517	1
d10:IL_S-d03:CE_S	-0.0888446	-1.00518	0.82749	1
d12:IL_S-d03:CE_S	-0.306343	-1.22268	0.609991	0.999999
d14:IL_S-d03:CE_S	-0.318787	-1.25386	0.616289	0.999998
d01:IL_S-d03:IL_C	1.5338	0.571899	2.4957	1.23067e-06
d02:IL_S-d03:IL_C	1.34505	0.409971	2.28012	3.20907e-05
d03:IL_S-d03:IL_C	1.07098	0.109077	2.03288	0.0101757
d04:IL_S-d03:IL_C	1.19907	0.263994	2.13414	0.000619123
d06:IL_S-d03:IL_C	1.07359	0.138518	2.00867	0.00594755
d08:IL_S-d03:IL_C	1.37496	0.439888	2.31004	1.68336e-05
d10:IL_S-d03:IL_C	1.46368	0.570356	2.35701	4.68292e-07
d12:IL_S-d03:IL_C	1.24618	0.352858	2.13951	7.5519e-05
d14:IL_S-d03:IL_C	1.23374	0.321201	2.14628	0.000172047
d04:IL_S-d03:IL_S	0.12809	-0.855216	1.1114	1
d06:IL_S-d03:IL_S	0.00261454	-0.980692	0.985921	1
d08:IL_S-d03:IL_S	0.303985	-0.679322	1.28729	1
d10:IL_S-d03:IL_S	0.392704	-0.55099	1.3364	0.999812
d12:IL_S-d03:IL_S	0.175205	-0.768489	1.1189	1
d14:IL_S-d03:IL_S	0.162762	-0.79914	1.12466	1
d01:IL_S-d04:CE_C	1.61939	0.636087	2.6027	3.88167e-07
d02:IL_S-d04:CE_C	1.43064	0.473559	2.38772	1.02147e-05
d03:IL_S-d04:CE_C	1.15657	0.173266	2.13988	0.00379489
d04:IL_S-d04:CE_C	1.28466	0.327582	2.24174	0.000206506
d06:IL_S-d04:CE_C	1.15919	0.202107	2.11627	0.00212916
d08:IL_S-d04:CE_C	1.46056	0.503477	2.41764	5.32683e-06
d10:IL_S-d04:CE_C	1.54928	0.632941	2.46561	1.4442e-07
d12:IL_S-d04:CE_C	1.33178	0.415443	2.24811	2.37806e-05
d14:IL_S-d04:CE_C	1.31933	0.384259	2.25441	5.53134e-05
d01:IL_S-d04:CE_S	0.276771	-0.706536	1.26008	1
d02:IL_S-d04:CE_S	0.0880165	-0.869064	1.0451	1
d03:IL_S-d04:CE_S	-0.186051	-1.16936	0.797256	1
d04:IL_S-d04:CE_S	-0.0579604	-1.01504	0.89912	1
d06:IL_S-d04:CE_S	-0.183436	-1.14052	0.773644	1
d08:IL_S-d04:CE_S	0.117934	-0.839146	1.07501	1
d10:IL_S-d04:CE_S	0.206653	-0.709682	1.12299	1
d12:IL_S-d04:CE_S	-0.0108454	-0.92718	0.905489	1
d14:IL_S-d04:CE_S	-0.0232888	-0.958364	0.911787	1
d01:IL_S-d04:IL_C	1.4878	0.478951	2.49665	1.54153e-05
d02:IL_S-d04:IL_C	1.29905	0.315741	2.28235	0.000306069
d03:IL_S-d04:IL_C	1.02498	0.0161293	2.03383	0.0405953
d04:IL_S-d04:IL_C	1.15307	0.169764	2.13638	0.00402045
d06:IL_S-d04:IL_C	1.0276	0.0442886	2.0109	0.027411
d08:IL_S-d04:IL_C	1.32897	0.345659	2.31227	0.00017354
d10:IL_S-d04:IL_C	1.41768	0.47399	2.36138	8.75084e-06
d12:IL_S-d04:IL_C	1.20019	0.256492	2.14388	0.000746838
d14:IL_S-d04:IL_C	1.18774	0.22584	2.14964	0.00142522
d06:IL_S-d04:IL_S	-0.125476	-1.08256	0.831605	1
d08:IL_S-d04:IL_S	0.175895	-0.781186	1.13297	1
d10:IL_S-d04:IL_S	0.264614	-0.651721	1.18095	1
d12:IL_S-d04:IL_S	0.047115	-0.86922	0.96345	1
d14:IL_S-d04:IL_S	0.0346717	-0.900404	0.969747	1
d01:IL_S-d06:CE_C	1.4956	0.512289	2.4789	5.92444e-06
d02:IL_S-d06:CE_C	1.30684	0.349761	2.26392	0.000133309
d03:IL_S-d06:CE_C	1.03277	0.049468	2.01608	0.0254791
d04:IL_S-d06:CE_C	1.16086	0.203784	2.11795	0.00206727
d06:IL_S-d06:CE_C	1.03539	0.0783088	1.99247	0.0162648
d08:IL_S-d06:CE_C	1.33676	0.379679	2.29384	7.30464e-05
d10:IL_S-d06:CE_C	1.42548	0.509144	2.34181	2.84763e-06
d12:IL_S-d06:CE_C	1.20798	0.291645	2.12431	0.000322435
d14:IL_S-d06:CE_C	1.19554	0.260461	2.13061	0.000662351
d01:IL_S-d06:CE_S	0.700018	-0.283288	1.68332	0.66989
d02:IL_S-d06:CE_S	0.511264	-0.445816	1.46834	0.984088
d03:IL_S-d06:CE_S	0.237197	-0.74611	1.2205	1
d04:IL_S-d06:CE_S	0.365287	-0.591793	1.32237	0.999971
d06:IL_S-d06:CE_S	0.239811	-0.717269	1.19689	1
d08:IL_S-d06:CE_S	0.541182	-0.415899	1.49826	0.965198
d10:IL_S-d06:CE_S	0.629901	-0.286434	1.54624	0.742487
d12:IL_S-d06:CE_S	0.412402	-0.503933	1.32874	0.999107
d14:IL_S-d06:CE_S	0.399959	-0.535117	1.33503	0.99967
d01:IL_S-d06:IL_C	1.36404	0.380733	2.34735	8.78329e-05
d02:IL_S-d06:IL_C	1.17529	0.218205	2.13237	0.00160115
d03:IL_S-d06:IL_C	0.901218	-0.0820886	1.88452	0.134737
d04:IL_S-d06:IL_C	1.02931	0.0722278	1.98639	0.0178335
d06:IL_S-d06:IL_C	0.903833	-0.0532478	1.86091	0.0986464
d08:IL_S-d06:IL_C	1.2052	0.248122	2.16228	0.000931893
d10:IL_S-d06:IL_C	1.29392	0.377587	2.21026	5.41061e-05
d12:IL_S-d06:IL_C	1.07642	0.160088	1.99276	0.00388855
d14:IL_S-d06:IL_C	1.06398	0.128904	1.99906	0.00698773
d08:IL_S-d06:IL_S	0.30137	-0.65571	1.25845	1
d10:IL_S-d06:IL_S	0.390089	-0.526245	1.30642	0.9997
d12:IL_S-d06:IL_S	0.172591	-0.743744	1.08893	1
d14:IL_S-d06:IL_S	0.160147	-0.774928	1.09522	1
d01:IL_S-d08:CE_C	1.80376	0.82045	2.78706	4.955e-09
d02:IL_S-d08:CE_C	1.615	0.657922	2.57208	1.55702e-07
d03:IL_S-d08:CE_C	1.34094	0.357629	2.32424	0.000137812
d04:IL_S-d08:CE_C	1.46903	0.511946	2.42611	4.42126e-06
d06:IL_S-d08:CE_C	1.34355	0.38647	2.30063	6.36111e-05
d08:IL_S-d08:CE_C	1.64492	0.68784	2.602	7.61108e-08
d10:IL_S-d08:CE_C	1.73364	0.817305	2.64997	1.21599e-09
d12:IL_S-d08:CE_C	1.51614	0.599806	2.43248	3.26871e-07
d14:IL_S-d08:CE_C	1.5037	0.568622	2.43877	9.1535e-07
d01:IL_S-d08:CE_S	1.09611	0.112805	2.07942	0.00997378
d02:IL_S-d08:CE_S	0.907357	-0.0497232	1.86444	0.0945234
d03:IL_S-d08:CE_S	0.63329	-0.350017	1.6166	0.851433
d04:IL_S-d08:CE_S	0.76138	-0.1957	1.71846	0.40695
d06:IL_S-d08:CE_S	0.635905	-0.321176	1.59298	0.80394
d08:IL_S-d08:CE_S	0.937275	-0.0198055	1.89436	0.064925
d10:IL_S-d08:CE_S	1.02599	0.109659	1.94233	0.00924994
d12:IL_S-d08:CE_S	0.808495	-0.107839	1.72483	0.192178
d14:IL_S-d08:CE_S	0.796052	-0.139024	1.73113	0.257771
d01:IL_S-d08:IL_C	1.43217	0.448861	2.41547	2.23362e-05
d02:IL_S-d08:IL_C	1.24341	0.286333	2.20049	0.00045706
d03:IL_S-d08:IL_C	0.969346	-0.0139608	1.95265	0.0598768
d04:IL_S-d08:IL_C	1.09744	0.140356	2.05452	0.00608843
d06:IL_S-d08:IL_C	0.97196	0.01488	1.92904	0.0408321
d08:IL_S-d08:IL_C	1.27333	0.31625	2.23041	0.000257532
d10:IL_S-d08:IL_C	1.36205	0.445715	2.27838	1.21403e-05
d12:IL_S-d08:IL_C	1.14455	0.228216	2.06089	0.00111364
d14:IL_S-d08:IL_C	1.13211	0.197032	2.06718	0.00214559
d10:IL_S-d08:IL_S	0.088719	-0.827616	1.00505	1
d12:IL_S-d08:IL_S	-0.12878	-1.04511	0.787555	1
d14:IL_S-d08:IL_S	-0.141223	-1.0763	0.793853	1
d01:IL_S-d10:CE_C	1.59677	0.653073	2.54046	1.40184e-07
d02:IL_S-d10:CE_C	1.40801	0.491678	2.32435	4.26836e-06
d03:IL_S-d10:CE_C	1.13395	0.190251	2.07764	0.00249887
d04:IL_S-d10:CE_C	1.26204	0.345701	2.17837	0.000106349
d06:IL_S-d10:CE_C	1.13656	0.220225	2.05289	0.00129535
d08:IL_S-d10:CE_C	1.43793	0.521595	2.35426	2.12861e-06
d10:IL_S-d10:CE_C	1.52665	0.652958	2.40034	3.91419e-08
d12:IL_S-d10:CE_C	1.30915	0.43546	2.18284	9.47865e-06
d14:IL_S-d10:CE_C	1.29671	0.40338	2.19003	2.46715e-05
d01:IL_S-d10:CE_S	0.80915	-0.134543	1.75284	0.243814
d02:IL_S-d10:CE_S	0.620396	-0.295938	1.53673	0.771147
d03:IL_S-d10:CE_S	0.346329	-0.597365	1.29002	0.999988
d04:IL_S-d10:CE_S	0.474419	-0.441915	1.39075	0.990038
d06:IL_S-d10:CE_S	0.348944	-0.567391	1.26528	0.999973
d08:IL_S-d10:CE_S	0.650314	-0.266021	1.56665	0.676679
d10:IL_S-d10:CE_S	0.739033	-0.134658	1.61272	0.270649
d12:IL_S-d10:CE_S	0.521534	-0.352157	1.39523	0.932538
d14:IL_S-d10:CE_S	0.509091	-0.384236	1.40242	0.961522
d01:IL_S-d10:IL_C	1.72668	0.743374	2.70999	3.19846e-08
d02:IL_S-d10:IL_C	1.53793	0.580846	2.49501	9.39912e-07
d03:IL_S-d10:IL_C	1.26386	0.280553	2.24717	0.000586812
d04:IL_S-d10:IL_C	1.39195	0.434869	2.34903	2.33077e-05
d06:IL_S-d10:IL_C	1.26647	0.309394	2.22355	0.00029407
d08:IL_S-d10:IL_C	1.56784	0.610764	2.52492	4.71528e-07
d10:IL_S-d10:IL_C	1.65656	0.740229	2.5729	9.38249e-09
d12:IL_S-d10:IL_C	1.43906	0.52273	2.3554	2.07269e-06
d14:IL_S-d10:IL_C	1.42662	0.491546	2.3617	5.36951e-06
d12:IL_S-d10:IL_S	-0.217499	-1.09119	0.656192	1
d14:IL_S-d10:IL_S	-0.229942	-1.12327	0.663385	1
d01:IL_S-d12:CE_C	1.71176	0.749863	2.67367	1.83687e-08
d02:IL_S-d12:CE_C	1.52301	0.587935	2.45809	5.80815e-07
d03:IL_S-d12:CE_C	1.24894	0.287041	2.21085	0.000463424
d04:IL_S-d12:CE_C	1.37703	0.441958	2.31211	1.60915e-05
d06:IL_S-d12:CE_C	1.25156	0.316482	2.18663	0.000221785
d08:IL_S-d12:CE_C	1.55293	0.617852	2.488	2.84551e-07
d10:IL_S-d12:CE_C	1.64165	0.74832	2.53497	4.57527e-09
d12:IL_S-d12:CE_C	1.42415	0.530821	2.31748	1.23988e-06
d14:IL_S-d12:CE_C	1.4117	0.499165	2.32425	3.42172e-06
d01:IL_S-d12:CE_S	0.644243	-0.299451	1.58794	0.755737
d02:IL_S-d12:CE_S	0.455489	-0.460846	1.37182	0.994793
d03:IL_S-d12:CE_S	0.181422	-0.762272	1.12512	1
d04:IL_S-d12:CE_S	0.309512	-0.606823	1.22585	0.999998
d06:IL_S-d12:CE_S	0.184036	-0.732298	1.10037	1
d08:IL_S-d12:CE_S	0.485407	-0.430928	1.40174	0.98593
d10:IL_S-d12:CE_S	0.574126	-0.299565	1.44782	0.821751
d12:IL_S-d12:CE_S	0.356627	-0.517064	1.23032	0.999875
d14:IL_S-d12:CE_S	0.344184	-0.549143	1.23751	0.999965
d01:IL_S-d12:IL_C	1.24873	0.26542	2.23203	0.000772002
d02:IL_S-d12:IL_C	1.05997	0.102892	2.01705	0.011122
d03:IL_S-d12:IL_C	0.785905	-0.197402	1.76921	0.395927
d04:IL_S-d12:IL_C	0.913995	-0.0430852	1.87108	0.0871416
d06:IL_S-d12:IL_C	0.78852	-0.168561	1.7456	0.326549
d08:IL_S-d12:IL_C	1.08989	0.132809	2.04697	0.00688918
d10:IL_S-d12:IL_C	1.17861	0.262274	2.09494	0.000577362
d12:IL_S-d12:IL_C	0.96111	0.0447755	1.87744	0.0259963
d14:IL_S-d12:IL_C	0.948667	0.0135912	1.88374	0.0413809
d14:IL_S-d12:IL_S	-0.0124433	-0.90577	0.880883	1
d01:IL_S-d14:CE_C	1.21628	0.272582	2.15997	0.00055077
d02:IL_S-d14:CE_C	1.02752	0.111187	1.94386	0.00901736
d03:IL_S-d14:CE_C	0.753454	-0.19024	1.69715	0.398396
d04:IL_S-d14:CE_C	0.881544	-0.0347903	1.79788	0.0801322
d06:IL_S-d14:CE_C	0.756069	-0.160266	1.6724	0.323288
d08:IL_S-d14:CE_C	1.05744	0.141104	1.97377	0.00542176
d10:IL_S-d14:CE_C	1.14616	0.272467	2.01985	0.000362735
d12:IL_S-d14:CE_C	0.928659	0.0549685	1.80235	0.0213414
d14:IL_S-d14:CE_C	0.916216	0.0228893	1.80954	0.0357088
d01:IL_S-d14:CE_S	0.523092	-0.420602	1.46679	0.973269
d02:IL_S-d14:CE_S	0.334338	-0.581997	1.25067	0.99999
d03:IL_S-d14:CE_S	0.0602705	-0.883423	1.00396	1
d04:IL_S-d14:CE_S	0.188361	-0.727974	1.1047	1
d06:IL_S-d14:CE_S	0.062885	-0.85345	0.97922	1
d08:IL_S-d14:CE_S	0.364255	-0.552079	1.28059	0.999929
d10:IL_S-d14:CE_S	0.452974	-0.420717	1.32667	0.989821
d12:IL_S-d14:CE_S	0.235476	-0.638215	1.10917	1
d14:IL_S-d14:CE_S	0.223032	-0.670295	1.11636	1
d01:IL_S-d14:IL_C	1.39103	0.382178	2.39988	0.000103209
d02:IL_S-d14:IL_C	1.20227	0.218968	2.18558	0.00175256
d03:IL_S-d14:IL_C	0.928208	-0.0806434	1.93706	0.129635
d04:IL_S-d14:IL_C	1.0563	0.0729914	2.0396	0.0181542
d06:IL_S-d14:IL_C	0.930822	-0.0524841	1.91413	0.0960986
d08:IL_S-d14:IL_C	1.23219	0.248886	2.2155	0.0010376
d10:IL_S-d14:IL_C	1.32091	0.377218	2.26461	6.88771e-05
d12:IL_S-d14:IL_C	1.10341	0.159719	2.04711	0.00424729
d14:IL_S-d14:IL_C	1.09097	0.129068	2.05287	0.00739875
