# Supplementary material for: Temporal dynamics of the chicken mycobiome
Source: Front Physiol. 2022 Dec 15;13:1057810. doi: 10.3389/fphys.2022.1057810 (PMC9799259; doi:10.3389/fphys.2022.1057810)
Supplement: Supplementary file 11 [file Table4.XLSX]

## Sheet: adonis_pairwise_Site_by_Days
Adonis Pairwise Comparisons: Interaction Site x Days
Pairwise Comparison	SumsOfSqs	MeanSqs	F.Model	R2	P.value	P.value.corrected
d01:CE_L <-> d03:CE_L	0.438423	0.438423	2.21683	0.121691	0.028971	0.0353032
d02:CE_L <-> d03:CE_L	0.67874	0.67874	2.98838	0.149506	0.00899101	0.0121292
d01:CE_L <-> d04:CE_L	0.353964	0.353964	1.66856	0.0944369	0.0999001	0.111988
d02:CE_L <-> d04:CE_L	0.63467	0.63467	2.63734	0.134302	0.021978	0.0274725
d03:CE_L <-> d04:CE_L	0.103932	0.103932	0.898268	0.0475317	0.401598	0.414766
d01:CE_L <-> d06:CE_L	0.54808	0.54808	3.42661	0.176388	0.001998	0.00312343
d02:CE_L <-> d06:CE_L	0.824849	0.824849	4.30665	0.202127	0.000999001	0.00177788
d03:CE_L <-> d06:CE_L	0.130658	0.130658	1.88505	0.0947974	0.04995	0.0586006
d04:CE_L <-> d06:CE_L	0.192833	0.192833	2.34925	0.115446	0.045954	0.0541141
d01:CE_L <-> d08:CE_L	0.772324	0.772324	4.35921	0.214115	0.001998	0.00312343
d02:CE_L <-> d08:CE_L	0.868348	0.868348	4.18	0.197356	0.001998	0.00312343
d03:CE_L <-> d08:CE_L	0.259705	0.259705	3.069	0.145664	0.034965	0.0418783
d04:CE_L <-> d08:CE_L	0.400292	0.400292	4.11011	0.185893	0.018981	0.0240121
d06:CE_L <-> d08:CE_L	0.329372	0.329372	6.45801	0.264045	0.002997	0.00446362
d01:CE_L <-> d10:CE_L	0.713595	0.713595	4.05291	0.183781	0.003996	0.00577404
d02:CE_L <-> d10:CE_L	0.834392	0.834392	4.10066	0.177513	0.002997	0.00446362
d03:CE_L <-> d10:CE_L	0.178895	0.178895	1.92597	0.0878397	0.0769231	0.0874757
d04:CE_L <-> d10:CE_L	0.324908	0.324908	3.11278	0.134678	0.017982	0.0228401
d06:CE_L <-> d10:CE_L	0.23846	0.23846	3.80758	0.159932	0.000999001	0.00177788
d08:CE_L <-> d10:CE_L	0.0576559	0.0576559	0.754599	0.0363582	0.585415	0.595818
d01:CE_L <-> d12:CE_L	0.496012	0.496012	2.72125	0.137986	0.020979	0.0263283
d02:CE_L <-> d12:CE_L	0.74858	0.74858	3.55013	0.164738	0.00899101	0.0121292
d03:CE_L <-> d12:CE_L	0.134467	0.134467	1.42961	0.0699772	0.12987	0.141799
d04:CE_L <-> d12:CE_L	0.162563	0.162563	1.53135	0.0745861	0.123876	0.135725
d06:CE_L <-> d12:CE_L	0.0478584	0.0478584	0.769325	0.0389151	0.789211	0.795524
d08:CE_L <-> d12:CE_L	0.33613	0.33613	4.38173	0.1874	0.002997	0.00446362
d10:CE_L <-> d12:CE_L	0.231512	0.231512	2.71297	0.114409	0.00899101	0.0121292
d01:CE_L <-> d14:CE_L	0.50582	0.50582	3.16564	0.149565	0.002997	0.00446362
d02:CE_L <-> d14:CE_L	0.921284	0.921284	4.89914	0.204992	0.000999001	0.00177788
d03:CE_L <-> d14:CE_L	0.318652	0.318652	4.07331	0.169205	0.00599401	0.0084103
d04:CE_L <-> d14:CE_L	0.196869	0.196869	2.1942	0.0988637	0.0749251	0.0855123
d06:CE_L <-> d14:CE_L	0.234755	0.234755	4.89366	0.196583	0.004995	0.00708751
d08:CE_L <-> d14:CE_L	0.707469	0.707469	11.4571	0.364213	0.000999001	0.00177788
d10:CE_L <-> d14:CE_L	0.606607	0.606607	8.50289	0.278757	0.000999001	0.00177788
d12:CE_L <-> d14:CE_L	0.189351	0.189351	2.65284	0.112157	0.026973	0.0329322
d01:CE_M <-> d02:CE_M	0.278462	0.278462	1.09934	0.060739	0.308691	0.323049
d01:CE_M <-> d03:CE_M	0.452984	0.452984	1.7912	0.095321	0.045954	0.0541141
d02:CE_M <-> d03:CE_M	0.249706	0.249706	1.06295	0.05576	0.37962	0.394005
d01:CE_M <-> d04:CE_M	0.522482	0.522482	2.04697	0.10747	0.025974	0.0317741
d02:CE_M <-> d04:CE_M	0.503241	0.503241	2.12215	0.105463	0.014985	0.0192272
d03:CE_M <-> d04:CE_M	0.31396	0.31396	1.32609	0.0686167	0.128871	0.140953
d01:CE_M <-> d06:CE_M	0.754204	0.754204	3.34699	0.164495	0.000999001	0.00177788
d02:CE_M <-> d06:CE_M	0.56812	0.56812	2.71969	0.131261	0.002997	0.00446362
d03:CE_M <-> d06:CE_M	0.353086	0.353086	1.69338	0.0859875	0.025974	0.0317741
d04:CE_M <-> d06:CE_M	0.266737	0.266737	1.26578	0.0657008	0.186813	0.200157
d01:CE_M <-> d08:CE_M	1.00467	1.00467	5.33173	0.238751	0.000999001	0.00177788
d02:CE_M <-> d08:CE_M	0.789423	0.789423	4.53598	0.201277	0.000999001	0.00177788
d03:CE_M <-> d08:CE_M	0.57316	0.57316	3.3006	0.154953	0.001998	0.00312343
d04:CE_M <-> d08:CE_M	0.511786	0.511786	2.90996	0.139166	0.012987	0.016766
d06:CE_M <-> d08:CE_M	0.231536	0.231536	1.56838	0.0801488	0.0549451	0.0639841
d01:CE_M <-> d10:CE_M	0.987871	0.987871	5.16351	0.21369	0.000999001	0.00177788
d02:CE_M <-> d10:CE_M	0.765987	0.765987	4.29806	0.176889	0.000999001	0.00177788
d03:CE_M <-> d10:CE_M	0.529112	0.529112	2.97466	0.129476	0.003996	0.00577404
d04:CE_M <-> d10:CE_M	0.494317	0.494317	2.74817	0.120808	0.003996	0.00577404
d06:CE_M <-> d10:CE_M	0.238993	0.238993	1.54738	0.071813	0.0729271	0.083383
d08:CE_M <-> d10:CE_M	0.0837977	0.0837977	0.680843	0.0329215	0.846154	0.851561
d01:CE_M <-> d12:CE_M	0.604872	0.604872	2.51628	0.116948	0.011988	0.0156365
d02:CE_M <-> d12:CE_M	0.509168	0.509168	2.26469	0.101717	0.012987	0.016766
d03:CE_M <-> d12:CE_M	0.329581	0.329581	1.46816	0.0683879	0.0809191	0.0915243
d04:CE_M <-> d12:CE_M	0.27565	0.27565	1.21709	0.0573636	0.187812	0.200886
d06:CE_M <-> d12:CE_M	0.174842	0.174842	0.869593	0.0416679	0.605395	0.615159
d08:CE_M <-> d12:CE_M	0.230493	0.230493	1.35831	0.0635962	0.101898	0.113822
d10:CE_M <-> d12:CE_M	0.258747	0.258747	1.48801	0.063352	0.0609391	0.0704433
d01:CE_M <-> d14:CE_M	0.814336	0.814336	3.79146	0.166354	0.000999001	0.00177788
d02:CE_M <-> d14:CE_M	0.643509	0.643509	3.2094	0.13828	0.001998	0.00312343
d03:CE_M <-> d14:CE_M	0.362807	0.362807	1.81255	0.0830968	0.024975	0.0306711
d04:CE_M <-> d14:CE_M	0.335609	0.335609	1.6601	0.0766432	0.0599401	0.069672
d06:CE_M <-> d14:CE_M	0.194958	0.194958	1.10308	0.0522709	0.27972	0.294689
d08:CE_M <-> d14:CE_M	0.216357	0.216357	1.48832	0.0692616	0.0969031	0.109016
d10:CE_M <-> d14:CE_M	0.219642	0.219642	1.44714	0.0617191	0.0919081	0.103582
d12:CE_M <-> d14:CE_M	0.164607	0.164607	0.847824	0.0371074	0.682318	0.692206
d01:IL_L <-> d02:IL_L	0.691474	0.691474	4.17371	0.316821	0.00699301	0.00970395
d01:IL_L <-> d03:IL_L	0.624187	0.624187	3.31376	0.180944	0.012987	0.016766
d02:IL_L <-> d03:IL_L	0.165557	0.165557	1.21557	0.0798897	0.294705	0.309441
d01:IL_L <-> d04:IL_L	0.301832	0.301832	1.59984	0.109579	0.143856	0.156258
d02:IL_L <-> d04:IL_L	0.274989	0.274989	2.15121	0.152016	0.106893	0.11877
d03:IL_L <-> d04:IL_L	0.424143	0.424143	2.66168	0.128822	0.0669331	0.0770893
d01:IL_L <-> d06:IL_L	0.338752	0.338752	1.94381	0.121916	0.0829171	0.0936161
d02:IL_L <-> d06:IL_L	0.237954	0.237954	2.0336	0.13527	0.121878	0.133769
d03:IL_L <-> d06:IL_L	0.208128	0.208128	1.38484	0.0679348	0.223776	0.23814
d04:IL_L <-> d06:IL_L	0.160653	0.160653	1.10005	0.0607758	0.327672	0.342344
d01:IL_L <-> d08:IL_L	0.568597	0.568597	3.69052	0.208616	0.00899101	0.0121292
d02:IL_L <-> d08:IL_L	0.0899546	0.0899546	0.944359	0.0677233	0.428571	0.440457
d03:IL_L <-> d08:IL_L	0.0881402	0.0881402	0.650941	0.0331252	0.573427	0.584561
d04:IL_L <-> d08:IL_L	0.27092	0.27092	2.09359	0.109649	0.115884	0.127858
d06:IL_L <-> d08:IL_L	0.0885636	0.0885636	0.728898	0.0389184	0.521479	0.532466
d01:IL_L <-> d10:IL_L	0.508035	0.508035	4.23463	0.23223	0.004995	0.00708751
d02:IL_L <-> d10:IL_L	0.188118	0.188118	3.21385	0.198217	0.022977	0.0286078
d03:IL_L <-> d10:IL_L	0.478319	0.478319	4.33734	0.185854	0.004995	0.00708751
d04:IL_L <-> d10:IL_L	0.176976	0.176976	1.74665	0.0931712	0.168831	0.18213
d06:IL_L <-> d10:IL_L	0.180958	0.180958	1.90517	0.0957123	0.114885	0.127201
d08:IL_L <-> d10:IL_L	0.197597	0.197597	2.49273	0.12164	0.0539461	0.0629371
d01:IL_L <-> d12:IL_L	0.474542	0.474542	3.67694	0.208008	0.001998	0.00312343
d02:IL_L <-> d12:IL_L	0.170202	0.170202	2.49125	0.160817	0.0809191	0.0915243
d03:IL_L <-> d12:IL_L	0.130845	0.130845	1.11857	0.0555987	0.362637	0.377622
d04:IL_L <-> d12:IL_L	0.344041	0.344041	3.16193	0.156827	0.011988	0.0156365
d06:IL_L <-> d12:IL_L	0.0619843	0.0619843	0.607388	0.0326423	0.699301	0.706025
d08:IL_L <-> d12:IL_L	0.0264287	0.0264287	0.30611	0.0167217	0.922078	0.922078
d10:IL_L <-> d12:IL_L	0.199681	0.199681	3.33822	0.156443	0.023976	0.0295595
d01:IL_L <-> d14:IL_L	0.46298	0.46298	3.07351	0.191216	0.034965	0.0418783
d02:IL_L <-> d14:IL_L	0.124941	0.124941	1.44218	0.107288	0.271728	0.286748
d03:IL_L <-> d14:IL_L	0.186152	0.186152	1.41145	0.0727122	0.257742	0.272904
d04:IL_L <-> d14:IL_L	0.139068	0.139068	1.1119	0.0649784	0.342657	0.357407
d06:IL_L <-> d14:IL_L	0.0375074	0.0375074	0.320682	0.0185144	0.877123	0.879916
d08:IL_L <-> d14:IL_L	0.0266195	0.0266195	0.265335	0.0153681	0.877123	0.879916
d10:IL_L <-> d14:IL_L	0.104273	0.104273	1.44336	0.0782588	0.254745	0.270184
d12:IL_L <-> d14:IL_L	0.0450315	0.0450315	0.564822	0.0321564	0.699301	0.706025
d01:IL_M <-> d02:IL_M	0.349849	0.349849	1.43928	0.0780552	0.145854	0.157883
d01:IL_M <-> d03:IL_M	0.431685	0.431685	1.77124	0.0996688	0.0779221	0.0884521
d02:IL_M <-> d03:IL_M	0.209015	0.209015	0.954685	0.0531719	0.402597	0.415117
d01:IL_M <-> d04:IL_M	0.515346	0.515346	2.2859	0.118527	0.038961	0.046225
d02:IL_M <-> d04:IL_M	0.439173	0.439173	2.16283	0.107268	0.0519481	0.0608314
d03:IL_M <-> d04:IL_M	0.191356	0.191356	0.95055	0.0529538	0.40959	0.421637
d01:IL_M <-> d06:IL_M	0.684779	0.684779	3.42999	0.16789	0.00599401	0.0084103
d02:IL_M <-> d06:IL_M	0.657176	0.657176	3.67781	0.169658	0.00599401	0.0084103
d03:IL_M <-> d06:IL_M	0.322929	0.322929	1.83996	0.0976625	0.0609391	0.0704433
d04:IL_M <-> d06:IL_M	0.164013	0.164013	1.01218	0.0532385	0.383616	0.397497
d01:IL_M <-> d08:IL_M	0.544551	0.544551	2.67154	0.135807	0.033966	0.0409151
d02:IL_M <-> d08:IL_M	0.443005	0.443005	2.42551	0.118749	0.015984	0.0204258
d03:IL_M <-> d08:IL_M	0.2668	0.2668	1.48471	0.0803209	0.134865	0.146744
d04:IL_M <-> d08:IL_M	0.203134	0.203134	1.22372	0.0636568	0.23976	0.25472
d06:IL_M <-> d08:IL_M	0.201778	0.201778	1.4247	0.0733446	0.114885	0.127201
d01:IL_M <-> d10:IL_M	0.496446	0.496446	2.40912	0.112528	0.032967	0.0398642
d02:IL_M <-> d10:IL_M	0.605531	0.605531	3.2401	0.139419	0.00699301	0.00970395
d03:IL_M <-> d10:IL_M	0.438449	0.438449	2.37674	0.111184	0.023976	0.0295595
d04:IL_M <-> d10:IL_M	0.216549	0.216549	1.25971	0.0592532	0.188811	0.201612
d06:IL_M <-> d10:IL_M	0.242081	0.242081	1.61416	0.0746808	0.0689311	0.0792456
d08:IL_M <-> d10:IL_M	0.221502	0.221502	1.44269	0.0672812	0.102897	0.114735
d01:IL_M <-> d12:IL_M	0.37372	0.37372	1.77869	0.0856014	0.104895	0.116756
d02:IL_M <-> d12:IL_M	0.454283	0.454283	2.38188	0.10642	0.034965	0.0418783
d03:IL_M <-> d12:IL_M	0.295537	0.295537	1.56771	0.0762217	0.121878	0.133769
d04:IL_M <-> d12:IL_M	0.229599	0.229599	1.30645	0.0613171	0.178821	0.192577
d06:IL_M <-> d12:IL_M	0.302414	0.302414	1.96613	0.0895073	0.024975	0.0306711
d08:IL_M <-> d12:IL_M	0.160012	0.160012	1.01677	0.0483789	0.384615	0.397878
d10:IL_M <-> d12:IL_M	0.134676	0.134676	0.823568	0.0360841	0.686314	0.695141
d01:IL_M <-> d14:IL_M	0.610629	0.610629	3.43155	0.160117	0.00999001	0.0133624
d02:IL_M <-> d14:IL_M	0.612215	0.612215	3.84478	0.1683	0.002997	0.00446362
d03:IL_M <-> d14:IL_M	0.361381	0.361381	2.32923	0.114575	0.032967	0.0398642
d04:IL_M <-> d14:IL_M	0.204167	0.204167	1.42315	0.069683	0.133866	0.145909
d06:IL_M <-> d14:IL_M	0.157677	0.157677	1.30987	0.0644942	0.185814	0.199426
d08:IL_M <-> d14:IL_M	0.142846	0.142846	1.15082	0.0571105	0.297702	0.312067
d10:IL_M <-> d14:IL_M	0.125587	0.125587	0.939045	0.0428025	0.484515	0.495527
d12:IL_M <-> d14:IL_M	0.141012	0.141012	1.02633	0.0465955	0.372627	0.387385
