# Supplementary material for: Temporal dynamics of the chicken mycobiome
Source: Front Physiol. 2022 Dec 15;13:1057810. doi: 10.3389/fphys.2022.1057810 (PMC9799259; doi:10.3389/fphys.2022.1057810)
Supplement: Supplementary file 12 [file Table1.XLSX]

## Sheet: num_ASVs_tukey_days_v_tissue
Number of ASVs: Tukey Pairwise Comparison time x site
*significant pairwise within organ comparisons in yellow
	diff	lwr	upr	p adj
d08:CE_C-d01:CE_C	25.425	3.05207	47.7978	0.00713699
d10:CE_C-d01:CE_C	32.475	10.9466	54.0033	7.62922e-06
d12:CE_C-d01:CE_C	27.5029	5.58668	49.4192	0.00100264
d14:CE_C-d01:CE_C	32.9553	11.4269	54.4836	4.77944e-06
d10:CE_C-d02:CE_C	26.8827	6.08438	47.681	0.000513508
d12:CE_C-d02:CE_C	21.9107	0.71106	43.1103	0.032081
d14:CE_C-d02:CE_C	27.363	6.56468	48.1613	0.000337147
d08:CE_C-d03:CE_C	23.43	2.33665	44.5234	0.0105771
d10:CE_C-d03:CE_C	30.48	10.2847	50.6754	7.50586e-06
d12:CE_C-d03:CE_C	25.508	4.89959	46.1164	0.00135093
d14:CE_C-d03:CE_C	30.9603	10.765	51.1557	4.55734e-06
d08:CE_C-d04:CE_C	24.0923	2.99897	45.1857	0.00652305
d10:CE_C-d04:CE_C	31.1423	10.947	51.3377	3.76581e-06
d12:CE_C-d04:CE_C	26.1703	5.5619	46.7787	0.000770172
d14:CE_C-d04:CE_C	31.6226	11.4273	51.818	2.26634e-06
d02:CE_C-d01:CE_C	5.59224	-17.3264	28.5109	1
d03:CE_C-d01:CE_C	1.99495	-20.3779	24.3678	1
d04:CE_C-d01:CE_C	1.33263	-21.0402	23.7055	1
d06:CE_C-d01:CE_C	22.025	-0.347926	44.3978	0.0609061
d03:CE_C-d02:CE_C	-3.5973	-25.2687	18.0741	1
d04:CE_C-d02:CE_C	-4.25961	-25.931	17.4118	1
d06:CE_C-d02:CE_C	16.4327	-5.23865	38.1041	0.522992
d08:CE_C-d02:CE_C	19.8327	-1.83865	41.5041	0.136795
d04:CE_C-d03:CE_C	-0.662312	-21.7557	20.431	1
d06:CE_C-d03:CE_C	20.03	-1.06335	41.1234	0.092867
d06:CE_C-d04:CE_C	20.6923	-0.401034	41.7857	0.0635925
d08:CE_C-d06:CE_C	3.4	-17.6934	24.4934	1
d10:CE_C-d06:CE_C	10.45	-9.74535	30.6454	0.990168
d12:CE_C-d06:CE_C	5.47797	-15.1304	26.0864	1
d14:CE_C-d06:CE_C	10.9303	-9.26506	31.1256	0.980872
d10:CE_C-d08:CE_C	7.05	-13.1454	27.2454	0.999997
d12:CE_C-d08:CE_C	2.07797	-18.5304	22.6864	1
d14:CE_C-d08:CE_C	7.53029	-12.6651	27.7256	0.999983
d12:CE_C-d10:CE_C	-4.97203	-24.6603	14.7162	1
d14:CE_C-d10:CE_C	0.480295	-18.7752	19.7358	1
d14:CE_C-d12:CE_C	5.45233	-14.2359	25.1406	1
d01:IL_C-d01:CE_C	14.725	-10.7477	40.1976	0.954117
d02:IL_C-d01:CE_C	16.4368	-10.452	43.3257	0.912341
d03:IL_C-d01:CE_C	27.4404	5.52417	49.3567	0.00105389
d04:IL_C-d01:CE_C	13.9326	-8.98603	36.8513	0.91746
d06:IL_C-d01:CE_C	20.225	-2.14793	42.5978	0.154081
d08:IL_C-d01:CE_C	28.925	6.55207	51.2978	0.000510587
d10:IL_C-d01:CE_C	9.92496	-12.4479	32.2978	0.999327
d12:IL_C-d01:CE_C	29.1938	6.82097	51.5667	0.00041054
d14:IL_C-d01:CE_C	29.2442	6.32552	52.1628	0.000690888
d01:IL_C-d01:CE_S	-7.3222	-32.181	17.5366	1
d02:IL_C-d01:CE_S	-5.61031	-31.9183	20.6977	1
d03:IL_C-d01:CE_S	5.39326	-15.8064	26.5929	1
d04:IL_C-d01:CE_S	-8.11454	-30.3489	14.1198	0.99999
d06:IL_C-d01:CE_S	-1.8222	-23.4936	19.8492	1
d08:IL_C-d01:CE_S	6.8778	-14.7936	28.5492	1
d10:IL_C-d01:CE_S	-12.1222	-33.7936	9.54916	0.969912
d12:IL_C-d01:CE_S	7.14669	-14.5247	28.8181	0.999999
d14:IL_C-d01:CE_S	7.197	-15.0373	29.4313	0.999999
d02:IL_C-d01:IL_C	1.71189	-26.8486	30.2724	1
d03:IL_C-d01:IL_C	12.7155	-11.2223	36.6532	0.985407
d04:IL_C-d01:IL_C	-0.792341	-25.6511	24.0664	1
d06:IL_C-d01:IL_C	5.5	-18.8565	29.8565	1
d08:IL_C-d01:IL_C	14.2	-10.1565	38.5565	0.949079
d10:IL_C-d01:IL_C	-4.8	-29.1565	19.5565	1
d12:IL_C-d01:IL_C	14.4689	-9.88762	38.8254	0.936381
d14:IL_C-d01:IL_C	14.5192	-10.3396	39.378	0.947945
d01:IL_C-d02:CE_C	9.13271	-15.726	33.9915	0.999988
d02:IL_C-d02:CE_C	10.8446	-15.4634	37.1526	0.999847
d03:IL_C-d02:CE_C	21.8482	0.648554	43.0478	0.0333895
d04:IL_C-d02:CE_C	8.34037	-13.894	30.5747	0.999981
d06:IL_C-d02:CE_C	14.6327	-7.03865	36.3041	0.776389
d08:IL_C-d02:CE_C	23.3327	1.66135	45.0041	0.0175179
d10:IL_C-d02:CE_C	4.33271	-17.3387	26.0041	1
d12:IL_C-d02:CE_C	23.6016	1.93024	45.273	0.0146185
d14:IL_C-d02:CE_C	23.6519	1.41757	45.8863	0.021078
d01:IL_C-d02:CE_S	-13.3317	-37.6883	11.0248	0.977595
d02:IL_C-d02:CE_S	-11.6199	-37.4538	14.2141	0.999122
d03:IL_C-d02:CE_S	-0.616286	-21.2247	19.9921	1
d04:IL_C-d02:CE_S	-14.1241	-35.7955	7.54727	0.834633
d06:IL_C-d02:CE_S	-7.83175	-28.9251	13.2616	0.999985
d08:IL_C-d02:CE_S	0.868252	-20.2251	21.9616	1
d10:IL_C-d02:CE_S	-18.1317	-39.2251	2.96161	0.239127
d12:IL_C-d02:CE_S	1.13714	-19.9562	22.2305	1
d14:IL_C-d02:CE_S	1.18746	-20.4839	22.8588	1
d03:IL_C-d02:IL_C	11.0036	-14.436	36.4431	0.99959
d04:IL_C-d02:IL_C	-2.50423	-28.8123	23.8038	1
d06:IL_C-d02:IL_C	3.78811	-22.0459	29.6221	1
d08:IL_C-d02:IL_C	12.4881	-13.3459	38.3221	0.996762
d10:IL_C-d02:IL_C	-6.51189	-32.3459	19.3221	1
d12:IL_C-d02:IL_C	12.757	-13.077	38.591	0.995356
d14:IL_C-d02:IL_C	12.8073	-13.5007	39.1154	0.996347
d01:IL_C-d03:CE_C	12.73	-11.6265	37.0865	0.988542
d02:IL_C-d03:CE_C	14.4419	-11.3921	40.2759	0.970152
d03:IL_C-d03:CE_C	25.4455	4.83708	46.0539	0.00142336
d04:IL_C-d03:CE_C	11.9377	-9.73369	33.609	0.97554
d06:IL_C-d03:CE_C	18.23	-2.86335	39.3234	0.228947
d08:IL_C-d03:CE_C	26.93	5.83665	48.0234	0.000682238
d10:IL_C-d03:CE_C	7.93001	-13.1633	29.0234	0.99998
d12:IL_C-d03:CE_C	27.1989	6.10555	48.2923	0.000542918
d14:IL_C-d03:CE_C	27.2492	5.57785	48.9206	0.000960119
d01:IL_C-d03:CE_S	-15.47	-39.8265	8.88652	0.870134
d02:IL_C-d03:CE_S	-13.7581	-39.5921	12.0759	0.984846
d03:IL_C-d03:CE_S	-2.75453	-23.3629	17.8539	1
d04:IL_C-d03:CE_S	-16.2623	-37.9337	5.40903	0.548177
d06:IL_C-d03:CE_S	-9.96999	-31.0633	11.1234	0.997814
d08:IL_C-d03:CE_S	-1.26999	-22.3633	19.8234	1
d10:IL_C-d03:CE_S	-20.27	-41.3633	0.823364	0.0811813
d12:IL_C-d03:CE_S	-1.0011	-22.0945	20.0923	1
d14:IL_C-d03:CE_S	-0.950788	-22.6222	20.7206	1
d04:IL_C-d03:IL_C	-13.5078	-34.7074	7.69182	0.866071
d06:IL_C-d03:IL_C	-7.21546	-27.8238	13.3929	0.999996
d08:IL_C-d03:IL_C	1.48454	-19.1238	22.0929	1
d10:IL_C-d03:IL_C	-17.5155	-38.1238	3.09292	0.261213
d12:IL_C-d03:IL_C	1.75343	-18.855	22.3618	1
d14:IL_C-d03:IL_C	1.80374	-19.3959	23.0034	1
d01:IL_C-d04:CE_C	13.3923	-10.9642	37.7488	0.976145
d02:IL_C-d04:CE_C	15.1042	-10.7298	40.9382	0.9473
d03:IL_C-d04:CE_C	26.1078	5.4994	46.7162	0.000812656
d04:IL_C-d04:CE_C	12.6	-9.07138	34.2713	0.950748
d06:IL_C-d04:CE_C	18.8923	-2.20103	39.9857	0.168043
d08:IL_C-d04:CE_C	27.5923	6.49897	48.6857	0.000387045
d10:IL_C-d04:CE_C	8.59232	-12.501	29.6857	0.999881
d12:IL_C-d04:CE_C	27.8612	6.76786	48.9546	0.000306253
d14:IL_C-d04:CE_C	27.9115	6.24016	49.5829	0.000557861
d01:IL_C-d04:CE_S	-7.32771	-31.6842	17.0288	1
d02:IL_C-d04:CE_S	-5.61582	-31.4498	20.2182	1
d03:IL_C-d04:CE_S	5.38775	-15.2206	25.9961	1
d04:IL_C-d04:CE_S	-8.12006	-29.7914	13.5513	0.999981
d06:IL_C-d04:CE_S	-1.82771	-22.9211	19.2656	1
d08:IL_C-d04:CE_S	6.87229	-14.2211	27.9656	0.999999
d10:IL_C-d04:CE_S	-12.1277	-33.2211	8.96564	0.957101
d12:IL_C-d04:CE_S	7.14118	-13.9522	28.2345	0.999998
d14:IL_C-d04:CE_S	7.19149	-14.4799	28.8629	0.999999
d06:IL_C-d04:IL_C	6.29234	-15.379	27.9637	1
d08:IL_C-d04:IL_C	14.9923	-6.67902	36.6637	0.730289
d10:IL_C-d04:IL_C	-4.00766	-25.679	17.6637	1
d12:IL_C-d04:IL_C	15.2612	-6.41013	36.9326	0.693677
d14:IL_C-d04:IL_C	15.3115	-6.9228	37.5459	0.739343
d01:IL_C-d06:CE_C	-7.3	-31.6565	17.0565	1
d02:IL_C-d06:CE_C	-5.58811	-31.4221	20.2459	1
d03:IL_C-d06:CE_C	5.41546	-15.1929	26.0238	1
d04:IL_C-d06:CE_C	-8.09234	-29.7637	13.579	0.999983
d06:IL_C-d06:CE_C	-1.8	-22.8934	19.2934	1
d08:IL_C-d06:CE_C	6.9	-14.1934	27.9934	0.999999
d10:IL_C-d06:CE_C	-12.1	-33.1934	8.99336	0.958315
d12:IL_C-d06:CE_C	7.16889	-13.9245	28.2622	0.999998
d14:IL_C-d06:CE_C	7.2192	-14.4522	28.8906	0.999999
d01:IL_C-d06:CE_S	-7.2	-31.5565	17.1565	1
d02:IL_C-d06:CE_S	-5.48811	-31.3221	20.3459	1
d03:IL_C-d06:CE_S	5.51546	-15.0929	26.1238	1
d04:IL_C-d06:CE_S	-7.99234	-29.6637	13.679	0.999987
d06:IL_C-d06:CE_S	-1.7	-22.7934	19.3934	1
d08:IL_C-d06:CE_S	7	-14.0934	28.0934	0.999999
d10:IL_C-d06:CE_S	-12	-33.0934	9.09336	0.962485
d12:IL_C-d06:CE_S	7.26889	-13.8245	28.3622	0.999997
d14:IL_C-d06:CE_S	7.3192	-14.3522	28.9906	0.999998
d08:IL_C-d06:IL_C	8.7	-12.3934	29.7934	0.999845
d10:IL_C-d06:IL_C	-10.3	-31.3934	10.7934	0.996153
d12:IL_C-d06:IL_C	8.96889	-12.1245	30.0622	0.99971
d14:IL_C-d06:IL_C	9.0192	-12.6522	30.6906	0.999813
d01:IL_C-d08:CE_C	-10.7	-35.0565	13.6565	0.999443
d02:IL_C-d08:CE_C	-8.98811	-34.8221	16.8459	0.999997
d03:IL_C-d08:CE_C	2.01546	-18.5929	22.6238	1
d04:IL_C-d08:CE_C	-11.4923	-33.1637	10.179	0.985763
d06:IL_C-d08:CE_C	-5.2	-26.2934	15.8934	1
d08:IL_C-d08:CE_C	3.5	-17.5934	24.5934	1
d10:IL_C-d08:CE_C	-15.5	-36.5934	5.59336	0.598121
d12:IL_C-d08:CE_C	3.76889	-17.3245	24.8622	1
d14:IL_C-d08:CE_C	3.8192	-17.8522	25.4906	1
d01:IL_C-d08:CE_S	-10.4	-34.7565	13.9565	0.999684
d02:IL_C-d08:CE_S	-8.68811	-34.5221	17.1459	0.999999
d03:IL_C-d08:CE_S	2.31546	-18.2929	22.9238	1
d04:IL_C-d08:CE_S	-11.1923	-32.8637	10.479	0.990454
d06:IL_C-d08:CE_S	-4.9	-25.9934	16.1934	1
d08:IL_C-d08:CE_S	3.8	-17.2934	24.8934	1
d10:IL_C-d08:CE_S	-15.2	-36.2934	5.89336	0.643193
d12:IL_C-d08:CE_S	4.06889	-17.0245	25.1622	1
d14:IL_C-d08:CE_S	4.1192	-17.5522	25.7906	1
d10:IL_C-d08:IL_C	-19	-40.0934	2.09336	0.159391
d12:IL_C-d08:IL_C	0.268893	-20.8245	21.3622	1
d14:IL_C-d08:IL_C	0.319204	-21.3522	21.9906	1
d01:IL_C-d10:CE_C	-17.75	-41.3331	5.83309	0.540955
d02:IL_C-d10:CE_C	-16.0381	-41.1442	9.068	0.86272
d03:IL_C-d10:CE_C	-5.03454	-24.7228	14.6537	1
d04:IL_C-d10:CE_C	-18.5423	-39.3407	2.25599	0.17528
d06:IL_C-d10:CE_C	-12.25	-32.4454	7.94535	0.919439
d08:IL_C-d10:CE_C	-3.55	-23.7454	16.6454	1
d10:IL_C-d10:CE_C	-22.55	-42.7454	-2.35465	0.00968417
d12:IL_C-d10:CE_C	-3.28111	-23.4765	16.9142	1
d14:IL_C-d10:CE_C	-3.2308	-24.0291	17.5675	1
d01:IL_C-d10:CE_S	-13.9167	-37.4998	9.66642	0.941139
d02:IL_C-d10:CE_S	-12.2048	-37.3109	12.9013	0.996434
d03:IL_C-d10:CE_S	-1.2012	-20.8895	18.4871	1
d04:IL_C-d10:CE_S	-14.709	-35.5073	6.08932	0.68457
d06:IL_C-d10:CE_S	-8.41667	-28.612	11.7787	0.999808
d08:IL_C-d10:CE_S	0.283333	-19.912	20.4787	1
d10:IL_C-d10:CE_S	-18.7167	-38.912	1.47868	0.120435
d12:IL_C-d10:CE_S	0.552226	-19.6431	20.7476	1
d14:IL_C-d10:CE_S	0.602537	-20.1958	21.4009	1
d12:IL_C-d10:IL_C	19.2689	-1.82446	40.3622	0.139255
d14:IL_C-d10:IL_C	19.3192	-2.35216	40.9906	0.175402
d01:IL_C-d12:CE_C	-12.778	-36.7157	11.1598	0.984321
d02:IL_C-d12:CE_C	-11.0661	-36.5056	14.3735	0.999541
d03:IL_C-d12:CE_C	-0.0625058	-20.1742	20.0492	1
d04:IL_C-d12:CE_C	-13.5703	-34.7699	7.62931	0.860016
d06:IL_C-d12:CE_C	-7.27797	-27.8864	13.3304	0.999995
d08:IL_C-d12:CE_C	1.42203	-19.1864	22.0304	1
d10:IL_C-d12:CE_C	-17.578	-38.1864	3.03042	0.254154
d12:IL_C-d12:CE_C	1.69093	-18.9175	22.2993	1
d14:IL_C-d12:CE_C	1.74124	-19.4584	22.9409	1
d01:IL_C-d12:CE_S	-14.8022	-38.3853	8.78086	0.884509
d02:IL_C-d12:CE_S	-13.0903	-38.1965	12.0158	0.988952
d03:IL_C-d12:CE_S	-2.08676	-21.775	17.6015	1
d04:IL_C-d12:CE_S	-15.5946	-36.3929	5.20376	0.550126
d06:IL_C-d12:CE_S	-9.30223	-29.4976	10.8931	0.99863
d08:IL_C-d12:CE_S	-0.602226	-20.7976	19.5931	1
d10:IL_C-d12:CE_S	-19.6022	-39.7976	0.593124	0.0722398
d12:IL_C-d12:CE_S	-0.333333	-20.5287	19.862	1
d14:IL_C-d12:CE_S	-0.283023	-21.0814	20.5153	1
d14:IL_C-d12:IL_C	0.0503107	-21.6211	21.7217	1
d01:IL_C-d14:CE_C	-18.2303	-41.8134	5.35279	0.476201
d02:IL_C-d14:CE_C	-16.5184	-41.6245	8.58771	0.820113
d03:IL_C-d14:CE_C	-5.51483	-25.2031	14.1734	1
d04:IL_C-d14:CE_C	-19.0226	-39.821	1.77569	0.137587
d06:IL_C-d14:CE_C	-12.7303	-32.9256	7.46506	0.879453
d08:IL_C-d14:CE_C	-4.03029	-24.2256	16.1651	1
d10:IL_C-d14:CE_C	-23.0303	-43.2256	-2.83494	0.00670949
d12:IL_C-d14:CE_C	-3.7614	-23.9568	16.4339	1
d14:IL_C-d14:CE_C	-3.71109	-24.5094	17.0872	1
d01:IL_C-d14:CE_S	-13.647	-37.23	9.93613	0.953519
d02:IL_C-d14:CE_S	-11.9351	-37.0412	13.171	0.99758
d03:IL_C-d14:CE_S	-0.9315	-20.6198	18.7568	1
d04:IL_C-d14:CE_S	-14.4393	-35.2376	6.35903	0.723194
d06:IL_C-d14:CE_S	-8.14696	-28.3423	12.0484	0.999903
d08:IL_C-d14:CE_S	0.553038	-19.6423	20.7484	1
d10:IL_C-d14:CE_S	-18.447	-38.6423	1.74839	0.139373
d12:IL_C-d14:CE_S	0.821931	-19.3734	21.0173	1
d14:IL_C-d14:CE_S	0.872242	-19.9261	21.6706	1
d01:IL_S-d01:CE_C	25.0472	2.12852	47.9658	0.0138215
d02:IL_S-d01:CE_C	25.2567	2.88382	47.6296	0.00801967
d03:IL_S-d01:CE_C	31.3616	8.44299	54.2803	0.000125417
d04:IL_S-d01:CE_C	25.8527	3.47979	48.2256	0.00528241
d06:IL_S-d01:CE_C	25.925	3.55207	48.2978	0.00501735
d08:IL_S-d01:CE_C	26.825	4.45207	49.1978	0.00260446
d10:IL_S-d01:CE_C	27.225	5.69664	48.7533	0.000845468
d12:IL_S-d01:CE_C	24.4438	2.91553	45.9722	0.00724788
d14:IL_S-d01:CE_C	25.9795	4.06326	47.8958	0.00326027
d01:IL_S-d01:CE_S	3	-19.2343	25.2343	1
d02:IL_S-d01:CE_S	3.20955	-18.4618	24.8809	1
d03:IL_S-d01:CE_S	9.31447	-12.9199	31.5488	0.999786
d04:IL_S-d01:CE_S	3.80551	-17.8659	25.4769	1
d06:IL_S-d01:CE_S	3.8778	-17.7936	25.5492	1
d08:IL_S-d01:CE_S	4.7778	-16.8936	26.4492	1
d10:IL_S-d01:CE_S	5.1778	-15.6205	25.9761	1
d12:IL_S-d01:CE_S	2.39669	-18.4016	23.195	1
d14:IL_S-d01:CE_S	3.93235	-17.2673	25.132	1
d01:IL_S-d01:IL_C	10.3222	-14.5366	35.181	0.999822
d02:IL_S-d01:IL_C	10.5317	-13.8248	34.8883	0.999593
d03:IL_S-d01:IL_C	16.6367	-8.22208	41.4954	0.792012
d04:IL_S-d01:IL_C	11.1277	-13.2288	35.4842	0.998823
d06:IL_S-d01:IL_C	11.2	-13.1565	35.5565	0.998672
d08:IL_S-d01:IL_C	12.1	-12.2565	36.4565	0.994869
d10:IL_S-d01:IL_C	12.5	-11.0831	36.0831	0.985865
d12:IL_S-d01:IL_C	9.71889	-13.8642	33.302	0.999848
d14:IL_S-d01:IL_C	11.2546	-12.6832	35.1923	0.998012
d02:IL_S-d01:IL_S	0.209545	-21.4618	21.8809	1
d03:IL_S-d01:IL_S	6.31447	-15.9199	28.5488	1
d04:IL_S-d01:IL_S	0.805512	-20.8659	22.4769	1
d06:IL_S-d01:IL_S	0.877797	-20.7936	22.5492	1
d08:IL_S-d01:IL_S	1.7778	-19.8936	23.4492	1
d10:IL_S-d01:IL_S	2.1778	-18.6205	22.9761	1
d12:IL_S-d01:IL_S	-0.60331	-21.4016	20.195	1
d14:IL_S-d01:IL_S	0.932351	-20.2673	22.132	1
d01:IL_S-d02:CE_C	19.4549	-2.77943	41.6893	0.206608
d02:IL_S-d02:CE_C	19.6645	-2.0069	41.3358	0.14865
d03:IL_S-d02:CE_C	25.7694	3.53504	48.0037	0.00499951
d04:IL_S-d02:CE_C	20.2604	-1.41094	41.9318	0.109963
d06:IL_S-d02:CE_C	20.3327	-1.33865	42.0041	0.105875
d08:IL_S-d02:CE_C	21.2327	-0.43865	42.9041	0.0645701
d10:IL_S-d02:CE_C	21.6327	0.834383	42.431	0.0293249
d12:IL_S-d02:CE_C	18.8516	-1.94672	39.6499	0.150222
d14:IL_S-d02:CE_C	20.3873	-0.812354	41.5869	0.0804896
d01:IL_S-d02:CE_S	-3.00955	-24.6809	18.6618	1
d02:IL_S-d02:CE_S	-2.8	-23.8934	18.2934	1
d03:IL_S-d02:CE_S	3.30493	-18.3664	24.9763	1
d04:IL_S-d02:CE_S	-2.20403	-23.2974	18.8893	1
d06:IL_S-d02:CE_S	-2.13175	-23.2251	18.9616	1
d08:IL_S-d02:CE_S	-1.23175	-22.3251	19.8616	1
d10:IL_S-d02:CE_S	-0.831748	-21.0271	19.3636	1
d12:IL_S-d02:CE_S	-3.61286	-23.8082	16.5825	1
d14:IL_S-d02:CE_S	-2.07719	-22.6856	18.5312	1
d01:IL_S-d02:IL_C	8.61031	-17.6977	34.9183	0.999999
d02:IL_S-d02:IL_C	8.81986	-17.0141	34.6538	0.999998
d03:IL_S-d02:IL_C	14.9248	-11.3832	41.2328	0.963811
d04:IL_S-d02:IL_C	9.41582	-16.4182	35.2498	0.99999
d06:IL_S-d02:IL_C	9.48811	-16.3459	35.3221	0.999988
d08:IL_S-d02:IL_C	10.3881	-15.4459	36.2221	0.99991
d10:IL_S-d02:IL_C	10.7881	-14.318	35.8942	0.999641
d12:IL_S-d02:IL_C	8.007	-17.0991	33.1131	1
d14:IL_S-d02:IL_C	9.54266	-15.8969	34.9822	0.999981
d03:IL_S-d02:IL_S	6.10493	-15.5664	27.7763	1
d04:IL_S-d02:IL_S	0.595966	-20.4974	21.6893	1
d06:IL_S-d02:IL_S	0.668252	-20.4251	21.7616	1
d08:IL_S-d02:IL_S	1.56825	-19.5251	22.6616	1
d10:IL_S-d02:IL_S	1.96825	-18.2271	22.1636	1
d12:IL_S-d02:IL_S	-0.812855	-21.0082	19.3825	1
d14:IL_S-d02:IL_S	0.722805	-19.8856	21.3312	1
d01:IL_S-d03:CE_C	23.0522	1.38085	44.7236	0.0210894
d02:IL_S-d03:CE_C	23.2618	2.1684	44.3551	0.0119248
d03:IL_S-d03:CE_C	29.3667	7.69532	51.038	0.000161493
d04:IL_S-d03:CE_C	23.8577	2.76437	44.9511	0.00775682
d06:IL_S-d03:CE_C	23.93	2.83665	45.0234	0.00735536
d08:IL_S-d03:CE_C	24.83	3.73665	45.9234	0.00373086
d10:IL_S-d03:CE_C	25.23	5.03466	45.4254	0.00110586
d12:IL_S-d03:CE_C	22.4489	2.25355	42.6443	0.0104482
d14:IL_S-d03:CE_C	23.9846	3.37618	44.5929	0.00462716
d01:IL_S-d03:CE_S	-5.14779	-26.8192	16.5236	1
d02:IL_S-d03:CE_S	-4.93824	-26.0316	16.1551	1
d03:IL_S-d03:CE_S	1.16669	-20.5047	22.838	1
d04:IL_S-d03:CE_S	-4.34228	-25.4356	16.7511	1
d06:IL_S-d03:CE_S	-4.26999	-25.3633	16.8234	1
d08:IL_S-d03:CE_S	-3.36999	-24.4633	17.7234	1
d10:IL_S-d03:CE_S	-2.96999	-23.1653	17.2254	1
d12:IL_S-d03:CE_S	-5.7511	-25.9464	14.4443	1
d14:IL_S-d03:CE_S	-4.21544	-24.8238	16.3929	1
d01:IL_S-d03:IL_C	-2.39326	-23.5929	18.8064	1
d02:IL_S-d03:IL_C	-2.18371	-22.7921	18.4247	1
d03:IL_S-d03:IL_C	3.92122	-17.2784	25.1208	1
d04:IL_S-d03:IL_C	-1.58775	-22.1961	19.0206	1
d06:IL_S-d03:IL_C	-1.51546	-22.1238	19.0929	1
d08:IL_S-d03:IL_C	-0.615462	-21.2238	19.9929	1
d10:IL_S-d03:IL_C	-0.215462	-19.9037	19.4728	1
d12:IL_S-d03:IL_C	-2.99657	-22.6848	16.6917	1
d14:IL_S-d03:IL_C	-1.46091	-21.5726	18.6508	1
d04:IL_S-d03:IL_S	-5.50896	-27.1803	16.1624	1
d06:IL_S-d03:IL_S	-5.43668	-27.108	16.2347	1
d08:IL_S-d03:IL_S	-4.53668	-26.208	17.1347	1
d10:IL_S-d03:IL_S	-4.13668	-24.935	16.6617	1
d12:IL_S-d03:IL_S	-6.91778	-27.7161	13.8805	0.999999
d14:IL_S-d03:IL_S	-5.38212	-26.5817	15.8175	1
d01:IL_S-d04:CE_C	23.7145	2.04316	45.3859	0.0135369
d02:IL_S-d04:CE_C	23.9241	2.83071	45.0174	0.00738761
d03:IL_S-d04:CE_C	30.029	8.35764	51.7004	9.00127e-05
d04:IL_S-d04:CE_C	24.52	3.42668	45.6134	0.00473011
d06:IL_S-d04:CE_C	24.5923	3.49897	45.6857	0.00447692
d08:IL_S-d04:CE_C	25.4923	4.39897	46.5857	0.00222023
d10:IL_S-d04:CE_C	25.8923	5.69697	46.0877	0.000619636
d12:IL_S-d04:CE_C	23.1112	2.91586	43.3066	0.00630099
d14:IL_S-d04:CE_C	24.6469	4.03849	45.2553	0.0027389
d01:IL_S-d04:CE_S	2.99449	-18.6769	24.6659	1
d02:IL_S-d04:CE_S	3.20403	-17.8893	24.2974	1
d03:IL_S-d04:CE_S	9.30896	-12.3624	30.9803	0.999643
d04:IL_S-d04:CE_S	3.8	-17.2934	24.8934	1
d06:IL_S-d04:CE_S	3.87229	-17.2211	24.9656	1
d08:IL_S-d04:CE_S	4.77229	-16.3211	25.8656	1
d10:IL_S-d04:CE_S	5.17229	-15.0231	25.3676	1
d12:IL_S-d04:CE_S	2.39118	-17.8042	22.5865	1
d14:IL_S-d04:CE_S	3.92684	-16.6815	24.5352	1
d01:IL_S-d04:IL_C	11.1145	-11.1198	33.3489	0.994318
d02:IL_S-d04:IL_C	11.3241	-10.3473	32.9955	0.988581
d03:IL_S-d04:IL_C	17.429	-4.80533	39.6634	0.442473
d04:IL_S-d04:IL_C	11.9201	-9.75131	33.5914	0.976031
d06:IL_S-d04:IL_C	11.9923	-9.67902	33.6637	0.973966
d08:IL_S-d04:IL_C	12.8923	-8.77902	34.5637	0.935311
d10:IL_S-d04:IL_C	13.2923	-7.50599	34.0907	0.862116
d12:IL_S-d04:IL_C	10.5112	-10.2871	31.3096	0.993215
d14:IL_S-d04:IL_C	12.0469	-9.15273	33.2465	0.963023
d06:IL_S-d04:IL_S	0.0722859	-21.0211	21.1656	1
d08:IL_S-d04:IL_S	0.972286	-20.1211	22.0656	1
d10:IL_S-d04:IL_S	1.37229	-18.8231	21.5676	1
d12:IL_S-d04:IL_S	-1.40882	-21.6042	18.7865	1
d14:IL_S-d04:IL_S	0.126839	-20.4815	20.7352	1
d01:IL_S-d06:CE_C	3.0222	-18.6492	24.6936	1
d02:IL_S-d06:CE_C	3.23175	-17.8616	24.3251	1
d03:IL_S-d06:CE_C	9.33668	-12.3347	31.008	0.999621
d04:IL_S-d06:CE_C	3.82771	-17.2656	24.9211	1
d06:IL_S-d06:CE_C	3.9	-17.1934	24.9934	1
d08:IL_S-d06:CE_C	4.8	-16.2934	25.8934	1
d10:IL_S-d06:CE_C	5.2	-14.9954	25.3954	1
d12:IL_S-d06:CE_C	2.41889	-17.7765	22.6142	1
d14:IL_S-d06:CE_C	3.95455	-16.6538	24.5629	1
d01:IL_S-d06:CE_S	3.1222	-18.5492	24.7936	1
d02:IL_S-d06:CE_S	3.33175	-17.7616	24.4251	1
d03:IL_S-d06:CE_S	9.43668	-12.2347	31.108	0.999532
d04:IL_S-d06:CE_S	3.92771	-17.1656	25.0211	1
d06:IL_S-d06:CE_S	4	-17.0934	25.0934	1
d08:IL_S-d06:CE_S	4.9	-16.1934	25.9934	1
d10:IL_S-d06:CE_S	5.3	-14.8954	25.4954	1
d12:IL_S-d06:CE_S	2.51889	-17.6765	22.7142	1
d14:IL_S-d06:CE_S	4.05455	-16.5538	24.6629	1
d01:IL_S-d06:IL_C	4.8222	-16.8492	26.4936	1
d02:IL_S-d06:IL_C	5.03175	-16.0616	26.1251	1
d03:IL_S-d06:IL_C	11.1367	-10.5347	32.808	0.991166
d04:IL_S-d06:IL_C	5.62771	-15.4656	26.7211	1
d06:IL_S-d06:IL_C	5.7	-15.3934	26.7934	1
d08:IL_S-d06:IL_C	6.6	-14.4934	27.6934	1
d10:IL_S-d06:IL_C	7	-13.1954	27.1954	0.999997
d12:IL_S-d06:IL_C	4.21889	-15.9765	24.4142	1
d14:IL_S-d06:IL_C	5.75455	-14.8538	26.3629	1
d08:IL_S-d06:IL_S	0.9	-20.1934	21.9934	1
d10:IL_S-d06:IL_S	1.3	-18.8954	21.4954	1
d12:IL_S-d06:IL_S	-1.48111	-21.6765	18.7142	1
d14:IL_S-d06:IL_S	0.0545535	-20.5538	20.6629	1
d01:IL_S-d08:CE_C	-0.377797	-22.0492	21.2936	1
d02:IL_S-d08:CE_C	-0.168252	-21.2616	20.9251	1
d03:IL_S-d08:CE_C	5.93668	-15.7347	27.608	1
d04:IL_S-d08:CE_C	0.427714	-20.6656	21.5211	1
d06:IL_S-d08:CE_C	0.5	-20.5934	21.5934	1
d08:IL_S-d08:CE_C	1.4	-19.6934	22.4934	1
d10:IL_S-d08:CE_C	1.8	-18.3954	21.9954	1
d12:IL_S-d08:CE_C	-0.981107	-21.1765	19.2142	1
d14:IL_S-d08:CE_C	0.554554	-20.0538	21.1629	1
d01:IL_S-d08:CE_S	-0.0777975	-21.7492	21.5936	1
d02:IL_S-d08:CE_S	0.131748	-20.9616	21.2251	1
d03:IL_S-d08:CE_S	6.23668	-15.4347	27.908	1
d04:IL_S-d08:CE_S	0.727714	-20.3656	21.8211	1
d06:IL_S-d08:CE_S	0.8	-20.2934	21.8934	1
d08:IL_S-d08:CE_S	1.7	-19.3934	22.7934	1
d10:IL_S-d08:CE_S	2.1	-18.0954	22.2954	1
d12:IL_S-d08:CE_S	-0.681107	-20.8765	19.5142	1
d14:IL_S-d08:CE_S	0.854554	-19.7538	21.4629	1
d01:IL_S-d08:IL_C	-3.8778	-25.5492	17.7936	1
d02:IL_S-d08:IL_C	-3.66825	-24.7616	17.4251	1
d03:IL_S-d08:IL_C	2.43668	-19.2347	24.108	1
d04:IL_S-d08:IL_C	-3.07229	-24.1656	18.0211	1
d06:IL_S-d08:IL_C	-3	-24.0934	18.0934	1
d08:IL_S-d08:IL_C	-2.1	-23.1934	18.9934	1
d10:IL_S-d08:IL_C	-1.7	-21.8954	18.4954	1
d12:IL_S-d08:IL_C	-4.48111	-24.6765	15.7142	1
d14:IL_S-d08:IL_C	-2.94545	-23.5538	17.6629	1
d10:IL_S-d08:IL_S	0.4	-19.7954	20.5954	1
d12:IL_S-d08:IL_S	-2.38111	-22.5765	17.8142	1
d14:IL_S-d08:IL_S	-0.845446	-21.4538	19.7629	1
d01:IL_S-d10:CE_C	-7.4278	-28.2261	13.3705	0.999994
d02:IL_S-d10:CE_C	-7.21825	-27.4136	12.9771	0.999994
d03:IL_S-d10:CE_C	-1.11332	-21.9117	19.685	1
d04:IL_S-d10:CE_C	-6.62229	-26.8176	13.5731	0.999999
d06:IL_S-d10:CE_C	-6.55	-26.7454	13.6454	0.999999
d08:IL_S-d10:CE_C	-5.65	-25.8454	14.5454	1
d10:IL_S-d10:CE_C	-5.25	-24.5055	14.0055	1
d12:IL_S-d10:CE_C	-8.03111	-27.2866	11.2244	0.999805
d14:IL_S-d10:CE_C	-6.49545	-26.1837	13.1928	0.999999
d01:IL_S-d10:CE_S	-3.59446	-24.3928	17.2039	1
d02:IL_S-d10:CE_S	-3.38492	-23.5803	16.8104	1
d03:IL_S-d10:CE_S	2.72001	-18.0783	23.5183	1
d04:IL_S-d10:CE_S	-2.78895	-22.9843	17.4064	1
d06:IL_S-d10:CE_S	-2.71667	-22.912	17.4787	1
d08:IL_S-d10:CE_S	-1.81667	-22.012	18.3787	1
d10:IL_S-d10:CE_S	-1.41667	-20.6722	17.8388	1
d12:IL_S-d10:CE_S	-4.19777	-23.4533	15.0577	1
d14:IL_S-d10:CE_S	-2.66211	-22.3504	17.0262	1
d01:IL_S-d10:IL_C	15.1222	-6.54916	36.7936	0.712809
d02:IL_S-d10:IL_C	15.3317	-5.76161	36.4251	0.623504
d03:IL_S-d10:IL_C	21.4367	-0.234685	43.108	0.0573976
d04:IL_S-d10:IL_C	15.9277	-5.16564	37.0211	0.533111
d06:IL_S-d10:IL_C	16	-5.09336	37.0934	0.522148
d08:IL_S-d10:IL_C	16.9	-4.19336	37.9934	0.390451
d10:IL_S-d10:IL_C	17.3	-2.89535	37.4954	0.245754
d12:IL_S-d10:IL_C	14.5189	-5.67646	34.7142	0.648464
d14:IL_S-d10:IL_C	16.0546	-4.55383	36.6629	0.457447
d12:IL_S-d10:IL_S	-2.78111	-22.0366	16.4744	1
d14:IL_S-d10:IL_S	-1.24545	-20.9337	18.4428	1
d01:IL_S-d12:CE_C	-2.45577	-23.6554	18.7439	1
d02:IL_S-d12:CE_C	-2.24622	-22.8546	18.3622	1
d03:IL_S-d12:CE_C	3.85871	-17.3409	25.0583	1
d04:IL_S-d12:CE_C	-1.65025	-22.2586	18.9581	1
d06:IL_S-d12:CE_C	-1.57797	-22.1864	19.0304	1
d08:IL_S-d12:CE_C	-0.677968	-21.2864	19.9304	1
d10:IL_S-d12:CE_C	-0.277968	-19.9662	19.4103	1
d12:IL_S-d12:CE_C	-3.05907	-22.7473	16.6292	1
d14:IL_S-d12:CE_C	-1.52341	-21.6351	18.5883	1
d01:IL_S-d12:CE_S	-4.48002	-25.2784	16.3183	1
d02:IL_S-d12:CE_S	-4.27048	-24.4658	15.9249	1
d03:IL_S-d12:CE_S	1.83445	-18.9639	22.6328	1
d04:IL_S-d12:CE_S	-3.67451	-23.8699	16.5208	1
d06:IL_S-d12:CE_S	-3.60223	-23.7976	16.5931	1
d08:IL_S-d12:CE_S	-2.70223	-22.8976	17.4931	1
d10:IL_S-d12:CE_S	-2.30223	-21.5577	16.9533	1
d12:IL_S-d12:CE_S	-5.08333	-24.3388	14.1722	1
d14:IL_S-d12:CE_S	-3.54767	-23.2359	16.1406	1
d01:IL_S-d12:IL_C	-4.14669	-25.8181	17.5247	1
d02:IL_S-d12:IL_C	-3.93714	-25.0305	17.1562	1
d03:IL_S-d12:IL_C	2.16778	-19.5036	23.8391	1
d04:IL_S-d12:IL_C	-3.34118	-24.4345	17.7522	1
d06:IL_S-d12:IL_C	-3.26889	-24.3622	17.8245	1
d08:IL_S-d12:IL_C	-2.36889	-23.4622	18.7245	1
d10:IL_S-d12:IL_C	-1.96889	-22.1642	18.2265	1
d12:IL_S-d12:IL_C	-4.75	-24.9454	15.4454	1
d14:IL_S-d12:IL_C	-3.21434	-23.8227	17.394	1
d14:IL_S-d12:IL_S	1.53566	-18.1526	21.2239	1
d01:IL_S-d14:CE_C	-7.90809	-28.7064	12.8902	0.999974
d02:IL_S-d14:CE_C	-7.69855	-27.8939	12.4968	0.999972
d03:IL_S-d14:CE_C	-1.59362	-22.3919	19.2047	1
d04:IL_S-d14:CE_C	-7.10258	-27.2979	13.0928	0.999996
d06:IL_S-d14:CE_C	-7.03029	-27.2256	13.1651	0.999997
d08:IL_S-d14:CE_C	-6.13029	-26.3256	14.0651	1
d10:IL_S-d14:CE_C	-5.73029	-24.9858	13.5252	1
d12:IL_S-d14:CE_C	-8.5114	-27.7669	10.7441	0.999372
d14:IL_S-d14:CE_C	-6.97574	-26.664	12.7125	0.999995
d01:IL_S-d14:CE_S	-3.32476	-24.1231	17.4736	1
d02:IL_S-d14:CE_S	-3.11521	-23.3106	17.0801	1
d03:IL_S-d14:CE_S	2.98972	-17.8086	23.788	1
d04:IL_S-d14:CE_S	-2.51925	-22.7146	17.6761	1
d06:IL_S-d14:CE_S	-2.44696	-22.6423	17.7484	1
d08:IL_S-d14:CE_S	-1.54696	-21.7423	18.6484	1
d10:IL_S-d14:CE_S	-1.14696	-20.4025	18.1085	1
d12:IL_S-d14:CE_S	-3.92807	-23.1836	15.3274	1
d14:IL_S-d14:CE_S	-2.39241	-22.0807	17.2959	1
d01:IL_S-d14:IL_C	-4.197	-26.4313	18.0373	1
d02:IL_S-d14:IL_C	-3.98746	-25.6588	17.6839	1
d03:IL_S-d14:IL_C	2.11747	-20.1169	24.3518	1
d04:IL_S-d14:IL_C	-3.39149	-25.0629	18.2799	1
d06:IL_S-d14:IL_C	-3.3192	-24.9906	18.3522	1
d08:IL_S-d14:IL_C	-2.4192	-24.0906	19.2522	1
d10:IL_S-d14:IL_C	-2.0192	-22.8175	18.7791	1
d12:IL_S-d14:IL_C	-4.80031	-25.5986	15.998	1
d14:IL_S-d14:IL_C	-3.26465	-24.4643	17.935	1
d01:CE_S-d01:CE_C	22.0472	-0.871484	44.9658	0.0802065
d02:CE_S-d01:CE_C	28.0567	5.68382	50.4296	0.00101785
d03:CE_S-d01:CE_C	30.1949	7.82206	52.5678	0.000179066
d04:CE_S-d01:CE_C	22.0527	-0.320212	44.4256	0.0599685
d06:CE_S-d01:CE_C	21.925	-0.447926	44.2978	0.0643941
d08:CE_S-d01:CE_C	25.125	2.75207	47.4978	0.00878019
d10:CE_S-d01:CE_C	28.6416	7.11331	50.1699	0.000256538
d12:CE_S-d01:CE_C	29.5272	7.99887	51.0555	0.000118061
d14:CE_S-d01:CE_C	28.3719	6.8436	49.9002	0.000323454
d01:CE_S-d02:CE_C	16.4549	-5.77943	38.6893	0.581354
d02:CE_S-d02:CE_C	22.4645	0.793098	44.1358	0.0307732
d03:CE_S-d02:CE_C	24.6027	2.93134	46.2741	0.00726644
d04:CE_S-d02:CE_C	16.4604	-5.21094	38.1318	0.518907
d06:CE_S-d02:CE_C	16.3327	-5.33865	38.0041	0.537762
d08:CE_S-d02:CE_C	19.5327	-2.13865	41.2041	0.158468
d10:CE_S-d02:CE_C	23.0494	2.25105	43.8477	0.010991
d12:CE_S-d02:CE_C	23.9349	3.13661	44.7333	0.00569365
d14:CE_S-d02:CE_C	22.7797	1.98134	43.578	0.0133408
d01:CE_S-d03:CE_C	20.0522	-1.61915	41.7236	0.122448
d02:CE_S-d03:CE_C	26.0618	4.9684	47.1551	0.0014032
d03:CE_S-d03:CE_C	28.2	7.10664	49.2934	0.000227286
d04:CE_S-d03:CE_C	20.0577	-1.03563	41.1511	0.0914505
d06:CE_S-d03:CE_C	19.93	-1.16335	41.0234	0.0981279
d08:CE_S-d03:CE_C	23.13	2.03665	44.2234	0.0130881
d10:CE_S-d03:CE_C	26.6467	6.45133	46.842	0.000314303
d12:CE_S-d03:CE_C	27.5322	7.33688	47.7276	0.000138209
d14:CE_S-d03:CE_C	26.377	6.18162	46.5723	0.000401544
d01:CE_S-d04:CE_C	20.7145	-0.956839	42.3859	0.0862776
d02:CE_S-d04:CE_C	26.7241	5.63071	47.8174	0.000811361
d03:CE_S-d04:CE_C	28.8623	7.76896	49.9557	0.000125601
d04:CE_S-d04:CE_C	20.72	-0.37332	41.8134	0.0625611
d06:CE_S-d04:CE_C	20.5923	-0.501034	41.6857	0.0674352
d08:CE_S-d04:CE_C	23.7923	2.69897	44.8857	0.00813743
d10:CE_S-d04:CE_C	27.309	7.11364	47.5043	0.000170433
d12:CE_S-d04:CE_C	28.1945	7.9992	48.3899	7.35178e-05
d14:CE_S-d04:CE_C	27.0393	6.84393	47.2346	0.000219059
d01:CE_S-d06:CE_C	0.0222025	-21.6492	21.6936	1
d02:CE_S-d06:CE_C	6.03175	-15.0616	27.1251	1
d03:CE_S-d06:CE_C	8.16999	-12.9234	29.2633	0.99996
d04:CE_S-d06:CE_C	0.0277141	-21.0656	21.1211	1
d06:CE_S-d06:CE_C	-0.1	-21.1934	20.9934	1
d08:CE_S-d06:CE_C	3.1	-17.9934	24.1934	1
d10:CE_S-d06:CE_C	6.61667	-13.5787	26.812	0.999999
d12:CE_S-d06:CE_C	7.50223	-12.6931	27.6976	0.999985
d14:CE_S-d06:CE_C	6.34696	-13.8484	26.5423	1
d01:CE_S-d08:CE_C	-3.3778	-25.0492	18.2936	1
d02:CE_S-d08:CE_C	2.63175	-18.4616	23.7251	1
d03:CE_S-d08:CE_C	4.76999	-16.3234	25.8633	1
d04:CE_S-d08:CE_C	-3.37229	-24.4656	17.7211	1
d06:CE_S-d08:CE_C	-3.5	-24.5934	17.5934	1
d08:CE_S-d08:CE_C	-0.3	-21.3934	20.7934	1
d10:CE_S-d08:CE_C	3.21667	-16.9787	23.412	1
d12:CE_S-d08:CE_C	4.10223	-16.0931	24.2976	1
d14:CE_S-d08:CE_C	2.94696	-17.2484	23.1423	1
d01:CE_S-d10:CE_C	-10.4278	-31.2261	10.3705	0.994035
d02:CE_S-d10:CE_C	-4.41825	-24.6136	15.7771	1
d03:CE_S-d10:CE_C	-2.28001	-22.4754	17.9153	1
d04:CE_S-d10:CE_C	-10.4223	-30.6176	9.77306	0.990564
d06:CE_S-d10:CE_C	-10.55	-30.7454	9.64535	0.988627
d08:CE_S-d10:CE_C	-7.35	-27.5454	12.8454	0.999991
d10:CE_S-d10:CE_C	-3.83333	-23.0888	15.4222	1
d12:CE_S-d10:CE_C	-2.94777	-22.2033	16.3077	1
d14:CE_S-d10:CE_C	-4.10304	-23.3585	15.1525	1
d01:CE_S-d12:CE_C	-5.45577	-26.6554	15.7439	1
d02:CE_S-d12:CE_C	0.55378	-20.0546	21.1622	1
d03:CE_S-d12:CE_C	2.69202	-17.9164	23.3004	1
d04:CE_S-d12:CE_C	-5.45025	-26.0586	15.1581	1
d06:CE_S-d12:CE_C	-5.57797	-26.1864	15.0304	1
d08:CE_S-d12:CE_C	-2.37797	-22.9864	18.2304	1
d10:CE_S-d12:CE_C	1.1387	-18.5496	20.827	1
d12:CE_S-d12:CE_C	2.02426	-17.664	21.7125	1
d14:CE_S-d12:CE_C	0.868994	-18.8193	20.5573	1
d01:CE_S-d14:CE_C	-10.9081	-31.7064	9.89024	0.987926
d02:CE_S-d14:CE_C	-4.89855	-25.0939	15.2968	1
d03:CE_S-d14:CE_C	-2.7603	-22.9557	17.435	1
d04:CE_S-d14:CE_C	-10.9026	-31.0979	9.29277	0.981551
d06:CE_S-d14:CE_C	-11.0303	-31.2256	9.16506	0.978257
d08:CE_S-d14:CE_C	-7.83029	-28.0256	12.3651	0.999959
d10:CE_S-d14:CE_C	-4.31363	-23.5691	14.9419	1
d12:CE_S-d14:CE_C	-3.42807	-22.6836	15.8274	1
d14:CE_S-d14:CE_C	-4.58333	-23.8388	14.6722	1
d02:CE_S-d01:CE_S	6.00955	-15.6618	27.6809	1
d03:CE_S-d01:CE_S	8.14779	-13.5236	29.8192	0.99998
d04:CE_S-d01:CE_S	0.00551161	-21.6659	21.6769	1
d06:CE_S-d01:CE_S	-0.122203	-21.7936	21.5492	1
d08:CE_S-d01:CE_S	3.0778	-18.5936	24.7492	1
d10:CE_S-d01:CE_S	6.59446	-14.2039	27.3928	1
d12:CE_S-d01:CE_S	7.48002	-13.3183	28.2784	0.999993
d14:CE_S-d01:CE_S	6.32476	-14.4736	27.1231	1
d03:CE_S-d02:CE_S	2.13824	-18.9551	23.2316	1
d04:CE_S-d02:CE_S	-6.00403	-27.0974	15.0893	1
d06:CE_S-d02:CE_S	-6.13175	-27.2251	14.9616	1
d08:CE_S-d02:CE_S	-2.93175	-24.0251	18.1616	1
d10:CE_S-d02:CE_S	0.584919	-19.6104	20.7803	1
d12:CE_S-d02:CE_S	1.47048	-18.7249	21.6658	1
d14:CE_S-d02:CE_S	0.315214	-19.8801	20.5106	1
d04:CE_S-d03:CE_S	-8.14228	-29.2356	12.9511	0.999963
d06:CE_S-d03:CE_S	-8.26999	-29.3633	12.8234	0.999948
d08:CE_S-d03:CE_S	-5.06999	-26.1633	16.0234	1
d10:CE_S-d03:CE_S	-1.55332	-21.7487	18.642	1
d12:CE_S-d03:CE_S	-0.667765	-20.8631	19.5276	1
d14:CE_S-d03:CE_S	-1.82303	-22.0184	18.3723	1
d06:CE_S-d04:CE_S	-0.127714	-21.2211	20.9656	1
d08:CE_S-d04:CE_S	3.07229	-18.0211	24.1656	1
d10:CE_S-d04:CE_S	6.58895	-13.6064	26.7843	0.999999
d12:CE_S-d04:CE_S	7.47451	-12.7208	27.6699	0.999986
d14:CE_S-d04:CE_S	6.31925	-13.8761	26.5146	1
d08:CE_S-d06:CE_S	3.2	-17.8934	24.2934	1
d10:CE_S-d06:CE_S	6.71667	-13.4787	26.912	0.999999
d12:CE_S-d06:CE_S	7.60223	-12.5931	27.7976	0.999979
d14:CE_S-d06:CE_S	6.44696	-13.7484	26.6423	1
d10:CE_S-d08:CE_S	3.51667	-16.6787	23.712	1
d12:CE_S-d08:CE_S	4.40223	-15.7931	24.5976	1
d14:CE_S-d08:CE_S	3.24696	-16.9484	23.4423	1
d12:CE_S-d10:CE_S	0.885559	-18.37	20.1411	1
d14:CE_S-d10:CE_S	-0.269705	-19.5252	18.9858	1
d14:CE_S-d12:CE_S	-1.15526	-20.4108	18.1002	1
