# Supplementary material for: Temporal dynamics of the chicken mycobiome
Source: Front Physiol. 2022 Dec 15;13:1057810. doi: 10.3389/fphys.2022.1057810 (PMC9799259; doi:10.3389/fphys.2022.1057810)
Supplement: Supplementary file 15 [file Table5.xlsx]

## Sheet: SupplementaryTable5
Genus	Sample	Abundance	Kingdom	Phylum	Class	Order	Family	Genus
Gibberella	CE_L_d01-F	0.8309	Fungi	Ascomycota	Sordariomycetes	Hypocreales	Nectriaceae	Gibberella
Didymellaceae Family	CE_L_d01-F	0.0326	Fungi	Ascomycota	Dothideomycetes	Pleosporales	Didymellaceae	Didymellaceae Family
Aspergillus	CE_L_d01-F	0.0268	Fungi	Ascomycota	Eurotiomycetes	Eurotiales	Aspergillaceae	Aspergillus
Sarocladium	CE_L_d01-F	0.0218	Fungi	Ascomycota	Sordariomycetes	Hypocreales	Hypocreales_fam_Incertae_sedis	Sarocladium
Cladosporium	CE_L_d01-F	0.0214	Fungi	Ascomycota	Dothideomycetes	Capnodiales	Cladosporiaceae	Cladosporium
Debaryomyces	CE_L_d01-F	0.0168	Fungi	Ascomycota	Saccharomycetes	Saccharomycetales	Debaryomycetaceae	Debaryomyces
Phialemoniopsis	CE_L_d01-F	0.0114	Fungi	Ascomycota	Sordariomycetes	Xylariales	Xylariales_fam_Incertae_sedis	Phialemoniopsis
Meyerozyma	CE_L_d01-F	0.0071	Fungi	Ascomycota	Saccharomycetes	Saccharomycetales	Debaryomycetaceae	Meyerozyma
Fungi Kingdom	CE_L_d01-F	0.0048	Fungi	Fungi Kingdom	Fungi Kingdom	Fungi Kingdom	Fungi Kingdom	Fungi Kingdom
Xeromyces	CE_L_d01-F	0.0047	Fungi	Ascomycota	Eurotiomycetes	Eurotiales	Aspergillaceae	Xeromyces
Fusarium	CE_L_d01-F	0.0044	Fungi	Ascomycota	Sordariomycetes	Hypocreales	Nectriaceae	Fusarium
Incrucipulum	CE_L_d01-F	0.0029	Fungi	Ascomycota	Leotiomycetes	Helotiales	Hyaloscyphaceae	Incrucipulum
Hyphopichia	CE_L_d01-F	0.0023	Fungi	Ascomycota	Saccharomycetes	Saccharomycetales	Debaryomycetaceae	Hyphopichia
Udeniozyma	CE_L_d01-F	0.0022	Fungi	Basidiomycota	Microbotryomycetes	Microbotryomycetes_ord_Incertae_sedis	Chrysozymaceae	Udeniozyma
Saccharomycetales Order	CE_L_d01-F	0.0021	Fungi	Ascomycota	Saccharomycetes	Saccharomycetales	Saccharomycetales Order	Saccharomycetales Order
Trichosporon	CE_L_d01-F	0.0013	Fungi	Basidiomycota	Tremellomycetes	Trichosporonales	Trichosporonaceae	Trichosporon
Wallemia	CE_L_d01-F	0.0012	Fungi	Basidiomycota	Wallemiomycetes	Wallemiales	Wallemiaceae	Wallemia
Penicillium	CE_L_d01-F	0.0011	Fungi	Ascomycota	Eurotiomycetes	Eurotiales	Aspergillaceae	Penicillium
Verrucocladosporium	CE_L_d01-F	0.0011	Fungi	Ascomycota	Dothideomycetes	Capnodiales	Cladosporiaceae	Verrucocladosporium
Kurtzmaniella	CE_L_d01-F	0.0011	Fungi	Ascomycota	Saccharomycetes	Saccharomycetales	Debaryomycetaceae	Kurtzmaniella
Ascomycota Phylum	CE_L_d01-F	0.0006	Fungi	Ascomycota	Ascomycota Phylum	Ascomycota Phylum	Ascomycota Phylum	Ascomycota Phylum
Hanseniaspora	CE_L_d01-F	0.0006	Fungi	Ascomycota	Saccharomycetes	Saccharomycetales	Saccharomycodaceae	Hanseniaspora
Mucor	CE_L_d01-F	0.0006	Fungi	Mucoromycota	Mucoromycetes	Mucorales	Mucoraceae	Mucor
Nectriaceae Family	CE_L_d01-F	0	Fungi	Ascomycota	Sordariomycetes	Hypocreales	Nectriaceae	Nectriaceae Family
Incrucipulum	CE_L_d01-NF	0.3173	Fungi	Ascomycota	Leotiomycetes	Helotiales	Hyaloscyphaceae	Incrucipulum
Cladosporium	CE_L_d01-NF	0.2535	Fungi	Ascomycota	Dothideomycetes	Capnodiales	Cladosporiaceae	Cladosporium
Coniochaeta	CE_L_d01-NF	0.144	Fungi	Ascomycota	Sordariomycetes	Coniochaetales	Coniochaetaceae	Coniochaeta
Fungi Kingdom	CE_L_d01-NF	0.108	Fungi	Fungi Kingdom	Fungi Kingdom	Fungi Kingdom	Fungi Kingdom	Fungi Kingdom
Gibberella	CE_L_d01-NF	0.0661	Fungi	Ascomycota	Sordariomycetes	Hypocreales	Nectriaceae	Gibberella
Debaryomyces	CE_L_d01-NF	0.0349	Fungi	Ascomycota	Saccharomycetes	Saccharomycetales	Debaryomycetaceae	Debaryomyces
Exidia	CE_L_d01-NF	0.0259	Fungi	Basidiomycota	Agaricomycetes	Auriculariales	Exidiaceae	Exidia
Fusarium	CE_L_d01-NF	0.0227	Fungi	Ascomycota	Sordariomycetes	Hypocreales	Nectriaceae	Fusarium
Cornuvesica	CE_L_d01-NF	0.0163	Fungi	Ascomycota	Sordariomycetes	Ophiostomatales	Ophiostomataceae	Cornuvesica
Ascomycota Phylum	CE_L_d01-NF	0.0077	Fungi	Ascomycota	Ascomycota Phylum	Ascomycota Phylum	Ascomycota Phylum	Ascomycota Phylum
Chytridiomycota Phylum	CE_L_d01-NF	0.0037	Fungi	Chytridiomycota	Chytridiomycota Phylum	Chytridiomycota Phylum	Chytridiomycota Phylum	Chytridiomycota Phylum
Gibberella	CE_L_d02-F	0.8064	Fungi	Ascomycota	Sordariomycetes	Hypocreales	Nectriaceae	Gibberella
Fungi Kingdom	CE_L_d02-F	0.0569	Fungi	Fungi Kingdom	Fungi Kingdom	Fungi Kingdom	Fungi Kingdom	Fungi Kingdom
Rhodosporidiobolus	CE_L_d02-F	0.0281	Fungi	Basidiomycota	Microbotryomycetes	Sporidiobolales	Sporidiobolaceae	Rhodosporidiobolus
Rhodotorula	CE_L_d02-F	0.0163	Fungi	Basidiomycota	Microbotryomycetes	Sporidiobolales	Sporidiobolaceae	Rhodotorula
Sarocladium	CE_L_d02-F	0.012	Fungi	Ascomycota	Sordariomycetes	Hypocreales	Hypocreales_fam_Incertae_sedis	Sarocladium
Neosetophoma	CE_L_d02-F	0.0118	Fungi	Ascomycota	Dothideomycetes	Pleosporales	Phaeosphaeriaceae	Neosetophoma
Fusarium	CE_L_d02-F	0.0078	Fungi	Ascomycota	Sordariomycetes	Hypocreales	Nectriaceae	Fusarium
Wallemia	CE_L_d02-F	0.0078	Fungi	Basidiomycota	Wallemiomycetes	Wallemiales	Wallemiaceae	Wallemia
Aspergillus	CE_L_d02-F	0.0065	Fungi	Ascomycota	Eurotiomycetes	Eurotiales	Aspergillaceae	Aspergillus
Talaromyces	CE_L_d02-F	0.0064	Fungi	Ascomycota	Eurotiomycetes	Eurotiales	Trichocomaceae	Talaromyces
Coniochaeta	CE_L_d02-F	0.0056	Fungi	Ascomycota	Sordariomycetes	Coniochaetales	Coniochaetaceae	Coniochaeta
Didymellaceae Family	CE_L_d02-F	0.0049	Fungi	Ascomycota	Dothideomycetes	Pleosporales	Didymellaceae	Didymellaceae Family
Scopulariopsis	CE_L_d02-F	0.0043	Fungi	Ascomycota	Sordariomycetes	Microascales	Microascaceae	Scopulariopsis
Meyerozyma	CE_L_d02-F	0.0034	Fungi	Ascomycota	Saccharomycetes	Saccharomycetales	Debaryomycetaceae	Meyerozyma
Mucor	CE_L_d02-F	0.0026	Fungi	Mucoromycota	Mucoromycetes	Mucorales	Mucoraceae	Mucor
Holtermanniella	CE_L_d02-F	0.0023	Fungi	Basidiomycota	Tremellomycetes	Holtermanniales	Holtermanniales_fam_Incertae_sedis	Holtermanniella
Incrucipulum	CE_L_d02-F	0.0023	Fungi	Ascomycota	Leotiomycetes	Helotiales	Hyaloscyphaceae	Incrucipulum
Cladosporium	CE_L_d02-F	0.0022	Fungi	Ascomycota	Dothideomycetes	Capnodiales	Cladosporiaceae	Cladosporium
Phialemoniopsis	CE_L_d02-F	0.002	Fungi	Ascomycota	Sordariomycetes	Xylariales	Xylariales_fam_Incertae_sedis	Phialemoniopsis
Wickerhamomyces	CE_L_d02-F	0.002	Fungi	Ascomycota	Saccharomycetes	Saccharomycetales	Phaffomycetaceae	Wickerhamomyces
Alternaria	CE_L_d02-F	0.0017	Fungi	Ascomycota	Dothideomycetes	Pleosporales	Pleosporaceae	Alternaria
Monascus	CE_L_d02-F	0.0016	Fungi	Ascomycota	Eurotiomycetes	Eurotiales	Aspergillaceae	Monascus
Saccharomycetales Order	CE_L_d02-F	0.0013	Fungi	Ascomycota	Saccharomycetes	Saccharomycetales	Saccharomycetales Order	Saccharomycetales Order
Hyphopichia	CE_L_d02-F	0.0011	Fungi	Ascomycota	Saccharomycetes	Saccharomycetales	Debaryomycetaceae	Hyphopichia
Candida	CE_L_d02-F	0.0008	Fungi	Ascomycota	Saccharomycetes	Saccharomycetales	Saccharomycetales_fam_Incertae_sedis	Candida
Penicillium	CE_L_d02-F	0.0006	Fungi	Ascomycota	Eurotiomycetes	Eurotiales	Aspergillaceae	Penicillium
Nigrospora	CE_L_d02-F	0.0005	Fungi	Ascomycota	Sordariomycetes	Trichosphaeriales	Trichosphaeriaceae	Nigrospora
Issatchenkia	CE_L_d02-F	0.0004	Fungi	Ascomycota	Saccharomycetes	Saccharomycetales	Saccharomycetaceae	Issatchenkia
Dipodascus	CE_L_d02-F	0.0003	Fungi	Ascomycota	Saccharomycetes	Saccharomycetales	Dipodascaceae	Dipodascus
Ascomycota Phylum	CE_L_d02-F	0.0001	Fungi	Ascomycota	Ascomycota Phylum	Ascomycota Phylum	Ascomycota Phylum	Ascomycota Phylum
Nectriaceae Family	CE_L_d02-F	0	Fungi	Ascomycota	Sordariomycetes	Hypocreales	Nectriaceae	Nectriaceae Family
Coniochaeta	CE_L_d02-NF	0.356	Fungi	Ascomycota	Sordariomycetes	Coniochaetales	Coniochaetaceae	Coniochaeta
Fungi Kingdom	CE_L_d02-NF	0.3131	Fungi	Fungi Kingdom	Fungi Kingdom	Fungi Kingdom	Fungi Kingdom	Fungi Kingdom
Cladosporium	CE_L_d02-NF	0.2112	Fungi	Ascomycota	Dothideomycetes	Capnodiales	Cladosporiaceae	Cladosporium
Gibberella	CE_L_d02-NF	0.0414	Fungi	Ascomycota	Sordariomycetes	Hypocreales	Nectriaceae	Gibberella
Debaryomyces	CE_L_d02-NF	0.029	Fungi	Ascomycota	Saccharomycetes	Saccharomycetales	Debaryomycetaceae	Debaryomyces
Aspergillus	CE_L_d02-NF	0.0144	Fungi	Ascomycota	Eurotiomycetes	Eurotiales	Aspergillaceae	Aspergillus
Ascomycota Phylum	CE_L_d02-NF	0.0113	Fungi	Ascomycota	Ascomycota Phylum	Ascomycota Phylum	Ascomycota Phylum	Ascomycota Phylum
Ramularia	CE_L_d02-NF	0.0094	Fungi	Ascomycota	Dothideomycetes	Capnodiales	Mycosphaerellaceae	Ramularia
Epicoccum	CE_L_d02-NF	0.005	Fungi	Ascomycota	Dothideomycetes	Pleosporales	Didymellaceae	Epicoccum
Penicillium	CE_L_d02-NF	0.0047	Fungi	Ascomycota	Eurotiomycetes	Eurotiales	Aspergillaceae	Penicillium
Purpureocillium	CE_L_d02-NF	0.0023	Fungi	Ascomycota	Sordariomycetes	Hypocreales	Ophiocordycipitaceae	Purpureocillium
Cordycipitaceae Family	CE_L_d02-NF	0.0022	Fungi	Ascomycota	Sordariomycetes	Hypocreales	Cordycipitaceae	Cordycipitaceae Family
Gibberella	CE_L_d03-F	0.849	Fungi	Ascomycota	Sordariomycetes	Hypocreales	Nectriaceae	Gibberella
Fungi Kingdom	CE_L_d03-F	0.0643	Fungi	Fungi Kingdom	Fungi Kingdom	Fungi Kingdom	Fungi Kingdom	Fungi Kingdom
Candida	CE_L_d03-F	0.0137	Fungi	Ascomycota	Saccharomycetes	Saccharomycetales	Saccharomycetales_fam_Incertae_sedis	Candida
Sarocladium	CE_L_d03-F	0.0135	Fungi	Ascomycota	Sordariomycetes	Hypocreales	Hypocreales_fam_Incertae_sedis	Sarocladium
Dipodascus	CE_L_d03-F	0.0125	Fungi	Ascomycota	Saccharomycetes	Saccharomycetales	Dipodascaceae	Dipodascus
Phialemoniopsis	CE_L_d03-F	0.0073	Fungi	Ascomycota	Sordariomycetes	Xylariales	Xylariales_fam_Incertae_sedis	Phialemoniopsis
Mucor	CE_L_d03-F	0.0058	Fungi	Mucoromycota	Mucoromycetes	Mucorales	Mucoraceae	Mucor
Wickerhamomyces	CE_L_d03-F	0.0056	Fungi	Ascomycota	Saccharomycetes	Saccharomycetales	Phaffomycetaceae	Wickerhamomyces
Malassezia	CE_L_d03-F	0.0053	Fungi	Basidiomycota	Malasseziomycetes	Malasseziales	Malasseziaceae	Malassezia
Coniochaeta	CE_L_d03-F	0.0046	Fungi	Ascomycota	Sordariomycetes	Coniochaetales	Coniochaetaceae	Coniochaeta
Epicoccum	CE_L_d03-F	0.0027	Fungi	Ascomycota	Dothideomycetes	Pleosporales	Didymellaceae	Epicoccum
Saccharomycetales Order	CE_L_d03-F	0.0023	Fungi	Ascomycota	Saccharomycetes	Saccharomycetales	Saccharomycetales Order	Saccharomycetales Order
Apiotrichum	CE_L_d03-F	0.0023	Fungi	Basidiomycota	Tremellomycetes	Trichosporonales	Trichosporonaceae	Apiotrichum
Fusarium	CE_L_d03-F	0.0022	Fungi	Ascomycota	Sordariomycetes	Hypocreales	Nectriaceae	Fusarium
Penicillium	CE_L_d03-F	0.002	Fungi	Ascomycota	Eurotiomycetes	Eurotiales	Aspergillaceae	Penicillium
Aspergillus	CE_L_d03-F	0.0018	Fungi	Ascomycota	Eurotiomycetes	Eurotiales	Aspergillaceae	Aspergillus
Cladosporium	CE_L_d03-F	0.0015	Fungi	Ascomycota	Dothideomycetes	Capnodiales	Cladosporiaceae	Cladosporium
Meyerozyma	CE_L_d03-F	0.0011	Fungi	Ascomycota	Saccharomycetes	Saccharomycetales	Debaryomycetaceae	Meyerozyma
Hyphopichia	CE_L_d03-F	0.0009	Fungi	Ascomycota	Saccharomycetes	Saccharomycetales	Debaryomycetaceae	Hyphopichia
Hannaella	CE_L_d03-F	0.0006	Fungi	Basidiomycota	Tremellomycetes	Tremellales	Bulleribasidiaceae	Hannaella
Talaromyces	CE_L_d03-F	0.0004	Fungi	Ascomycota	Eurotiomycetes	Eurotiales	Trichocomaceae	Talaromyces
Xeromyces	CE_L_d03-F	0.0003	Fungi	Ascomycota	Eurotiomycetes	Eurotiales	Aspergillaceae	Xeromyces
Ascomycota Phylum	CE_L_d03-F	0.0001	Fungi	Ascomycota	Ascomycota Phylum	Ascomycota Phylum	Ascomycota Phylum	Ascomycota Phylum
Rhodotorula	CE_L_d03-F	0.0001	Fungi	Basidiomycota	Microbotryomycetes	Sporidiobolales	Sporidiobolaceae	Rhodotorula
Clavispora	CE_L_d03-F	0.0001	Fungi	Ascomycota	Saccharomycetes	Saccharomycetales	Metschnikowiaceae	Clavispora
Nectriaceae Family	CE_L_d03-F	0.0001	Fungi	Ascomycota	Sordariomycetes	Hypocreales	Nectriaceae	Nectriaceae Family
Gibberella	CE_L_d03-NF	0.6915	Fungi	Ascomycota	Sordariomycetes	Hypocreales	Nectriaceae	Gibberella
Fungi Kingdom	CE_L_d03-NF	0.1827	Fungi	Fungi Kingdom	Fungi Kingdom	Fungi Kingdom	Fungi Kingdom	Fungi Kingdom
Talaromyces	CE_L_d03-NF	0.0504	Fungi	Ascomycota	Eurotiomycetes	Eurotiales	Trichocomaceae	Talaromyces
Didymellaceae Family	CE_L_d03-NF	0.0152	Fungi	Ascomycota	Dothideomycetes	Pleosporales	Didymellaceae	Didymellaceae Family
Mucor	CE_L_d03-NF	0.0084	Fungi	Mucoromycota	Mucoromycetes	Mucorales	Mucoraceae	Mucor
Sarocladium	CE_L_d03-NF	0.0084	Fungi	Ascomycota	Sordariomycetes	Hypocreales	Hypocreales_fam_Incertae_sedis	Sarocladium
Scopulariopsis	CE_L_d03-NF	0.0068	Fungi	Ascomycota	Sordariomycetes	Microascales	Microascaceae	Scopulariopsis
Coniochaeta	CE_L_d03-NF	0.0064	Fungi	Ascomycota	Sordariomycetes	Coniochaetales	Coniochaetaceae	Coniochaeta
Aspergillus	CE_L_d03-NF	0.0041	Fungi	Ascomycota	Eurotiomycetes	Eurotiales	Aspergillaceae	Aspergillus
Phialemoniopsis	CE_L_d03-NF	0.0034	Fungi	Ascomycota	Sordariomycetes	Xylariales	Xylariales_fam_Incertae_sedis	Phialemoniopsis
Xerochrysium	CE_L_d03-NF	0.0031	Fungi	Ascomycota	Eurotiomycetes	Eurotiales	Trichocomaceae	Xerochrysium
Penicillium	CE_L_d03-NF	0.0029	Fungi	Ascomycota	Eurotiomycetes	Eurotiales	Aspergillaceae	Penicillium
Diaporthaceae Family	CE_L_d03-NF	0.0027	Fungi	Ascomycota	Sordariomycetes	Diaporthales	Diaporthaceae	Diaporthaceae Family
Wickerhamomyces	CE_L_d03-NF	0.0026	Fungi	Ascomycota	Saccharomycetes	Saccharomycetales	Phaffomycetaceae	Wickerhamomyces
Cladosporium	CE_L_d03-NF	0.0016	Fungi	Ascomycota	Dothideomycetes	Capnodiales	Cladosporiaceae	Cladosporium
Clavispora	CE_L_d03-NF	0.0016	Fungi	Ascomycota	Saccharomycetes	Saccharomycetales	Metschnikowiaceae	Clavispora
Candida	CE_L_d03-NF	0.0015	Fungi	Ascomycota	Saccharomycetes	Saccharomycetales	Saccharomycetales_fam_Incertae_sedis	Candida
Steccherinum	CE_L_d03-NF	0.0012	Fungi	Basidiomycota	Agaricomycetes	Polyporales	Steccherinaceae	Steccherinum
Dipodascus	CE_L_d03-NF	0.0011	Fungi	Ascomycota	Saccharomycetes	Saccharomycetales	Dipodascaceae	Dipodascus
Fusarium	CE_L_d03-NF	0.0009	Fungi	Ascomycota	Sordariomycetes	Hypocreales	Nectriaceae	Fusarium
Issatchenkia	CE_L_d03-NF	0.0009	Fungi	Ascomycota	Saccharomycetes	Saccharomycetales	Saccharomycetaceae	Issatchenkia
Hyphopichia	CE_L_d03-NF	0.0008	Fungi	Ascomycota	Saccharomycetes	Saccharomycetales	Debaryomycetaceae	Hyphopichia
Xeromyces	CE_L_d03-NF	0.0007	Fungi	Ascomycota	Eurotiomycetes	Eurotiales	Aspergillaceae	Xeromyces
Meyerozyma	CE_L_d03-NF	0.0006	Fungi	Ascomycota	Saccharomycetes	Saccharomycetales	Debaryomycetaceae	Meyerozyma
Rhodotorula	CE_L_d03-NF	0.0002	Fungi	Basidiomycota	Microbotryomycetes	Sporidiobolales	Sporidiobolaceae	Rhodotorula
Ascomycota Phylum	CE_L_d03-NF	0.0001	Fungi	Ascomycota	Ascomycota Phylum	Ascomycota Phylum	Ascomycota Phylum	Ascomycota Phylum
Nectriaceae Family	CE_L_d03-NF	0	Fungi	Ascomycota	Sordariomycetes	Hypocreales	Nectriaceae	Nectriaceae Family
Gibberella	CE_L_d04-F	0.7403	Fungi	Ascomycota	Sordariomycetes	Hypocreales	Nectriaceae	Gibberella
Rhodotorula	CE_L_d04-F	0.0801	Fungi	Basidiomycota	Microbotryomycetes	Sporidiobolales	Sporidiobolaceae	Rhodotorula
Fungi Kingdom	CE_L_d04-F	0.0596	Fungi	Fungi Kingdom	Fungi Kingdom	Fungi Kingdom	Fungi Kingdom	Fungi Kingdom
Candida	CE_L_d04-F	0.0385	Fungi	Ascomycota	Saccharomycetes	Saccharomycetales	Saccharomycetales_fam_Incertae_sedis	Candida
Filobasidium	CE_L_d04-F	0.0147	Fungi	Basidiomycota	Tremellomycetes	Filobasidiales	Filobasidiaceae	Filobasidium
Aspergillus	CE_L_d04-F	0.0114	Fungi	Ascomycota	Eurotiomycetes	Eurotiales	Aspergillaceae	Aspergillus
Sarocladium	CE_L_d04-F	0.0092	Fungi	Ascomycota	Sordariomycetes	Hypocreales	Hypocreales_fam_Incertae_sedis	Sarocladium
Incrucipulum	CE_L_d04-F	0.0066	Fungi	Ascomycota	Leotiomycetes	Helotiales	Hyaloscyphaceae	Incrucipulum
Coniochaeta	CE_L_d04-F	0.0057	Fungi	Ascomycota	Sordariomycetes	Coniochaetales	Coniochaetaceae	Coniochaeta
Cladosporium	CE_L_d04-F	0.0054	Fungi	Ascomycota	Dothideomycetes	Capnodiales	Cladosporiaceae	Cladosporium
Meyerozyma	CE_L_d04-F	0.0051	Fungi	Ascomycota	Saccharomycetes	Saccharomycetales	Debaryomycetaceae	Meyerozyma
Saccharomycetales Order	CE_L_d04-F	0.003	Fungi	Ascomycota	Saccharomycetes	Saccharomycetales	Saccharomycetales Order	Saccharomycetales Order
Fusarium	CE_L_d04-F	0.0026	Fungi	Ascomycota	Sordariomycetes	Hypocreales	Nectriaceae	Fusarium
Phlebia	CE_L_d04-F	0.0025	Fungi	Basidiomycota	Agaricomycetes	Polyporales	Meruliaceae	Phlebia
Phialemoniopsis	CE_L_d04-F	0.0023	Fungi	Ascomycota	Sordariomycetes	Xylariales	Xylariales_fam_Incertae_sedis	Phialemoniopsis
Mucor	CE_L_d04-F	0.0016	Fungi	Mucoromycota	Mucoromycetes	Mucorales	Mucoraceae	Mucor
Wickerhamomyces	CE_L_d04-F	0.0014	Fungi	Ascomycota	Saccharomycetes	Saccharomycetales	Phaffomycetaceae	Wickerhamomyces
Nigrospora	CE_L_d04-F	0.0013	Fungi	Ascomycota	Sordariomycetes	Trichosphaeriales	Trichosphaeriaceae	Nigrospora
Steccherinum	CE_L_d04-F	0.0013	Fungi	Basidiomycota	Agaricomycetes	Polyporales	Steccherinaceae	Steccherinum
Talaromyces	CE_L_d04-F	0.0013	Fungi	Ascomycota	Eurotiomycetes	Eurotiales	Trichocomaceae	Talaromyces
Penicillium	CE_L_d04-F	0.0012	Fungi	Ascomycota	Eurotiomycetes	Eurotiales	Aspergillaceae	Penicillium
Cornuvesica	CE_L_d04-F	0.0011	Fungi	Ascomycota	Sordariomycetes	Ophiostomatales	Ophiostomataceae	Cornuvesica
Didymellaceae Family	CE_L_d04-F	0.0011	Fungi	Ascomycota	Dothideomycetes	Pleosporales	Didymellaceae	Didymellaceae Family
Monascus	CE_L_d04-F	0.0011	Fungi	Ascomycota	Eurotiomycetes	Eurotiales	Aspergillaceae	Monascus
Debaryomyces	CE_L_d04-F	0.001	Fungi	Ascomycota	Saccharomycetes	Saccharomycetales	Debaryomycetaceae	Debaryomyces
Diaporthaceae Family	CE_L_d04-F	0.0002	Fungi	Ascomycota	Sordariomycetes	Diaporthales	Diaporthaceae	Diaporthaceae Family
Ascomycota Phylum	CE_L_d04-F	0.0001	Fungi	Ascomycota	Ascomycota Phylum	Ascomycota Phylum	Ascomycota Phylum	Ascomycota Phylum
Dipodascus	CE_L_d04-F	0.0001	Fungi	Ascomycota	Saccharomycetes	Saccharomycetales	Dipodascaceae	Dipodascus
Gibberella	CE_L_d04-NF	0.7525	Fungi	Ascomycota	Sordariomycetes	Hypocreales	Nectriaceae	Gibberella
Fungi Kingdom	CE_L_d04-NF	0.1288	Fungi	Fungi Kingdom	Fungi Kingdom	Fungi Kingdom	Fungi Kingdom	Fungi Kingdom
Meyerozyma	CE_L_d04-NF	0.027	Fungi	Ascomycota	Saccharomycetes	Saccharomycetales	Debaryomycetaceae	Meyerozyma
Sarocladium	CE_L_d04-NF	0.0151	Fungi	Ascomycota	Sordariomycetes	Hypocreales	Hypocreales_fam_Incertae_sedis	Sarocladium
Phialemoniopsis	CE_L_d04-NF	0.0117	Fungi	Ascomycota	Sordariomycetes	Xylariales	Xylariales_fam_Incertae_sedis	Phialemoniopsis
Saccharomycetales Order	CE_L_d04-NF	0.0078	Fungi	Ascomycota	Saccharomycetes	Saccharomycetales	Saccharomycetales Order	Saccharomycetales Order
Suhomyces	CE_L_d04-NF	0.0062	Fungi	Ascomycota	Saccharomycetes	Saccharomycetales	Saccharomycetales_fam_Incertae_sedis	Suhomyces
Mucor	CE_L_d04-NF	0.0057	Fungi	Mucoromycota	Mucoromycetes	Mucorales	Mucoraceae	Mucor
Phlebia	CE_L_d04-NF	0.0055	Fungi	Basidiomycota	Agaricomycetes	Polyporales	Meruliaceae	Phlebia
Cladosporium	CE_L_d04-NF	0.0047	Fungi	Ascomycota	Dothideomycetes	Capnodiales	Cladosporiaceae	Cladosporium
Fusarium	CE_L_d04-NF	0.0044	Fungi	Ascomycota	Sordariomycetes	Hypocreales	Nectriaceae	Fusarium
Trichosporon	CE_L_d04-NF	0.0043	Fungi	Basidiomycota	Tremellomycetes	Trichosporonales	Trichosporonaceae	Trichosporon
Hyphopichia	CE_L_d04-NF	0.0041	Fungi	Ascomycota	Saccharomycetes	Saccharomycetales	Debaryomycetaceae	Hyphopichia
Xeromyces	CE_L_d04-NF	0.0032	Fungi	Ascomycota	Eurotiomycetes	Eurotiales	Aspergillaceae	Xeromyces
Penicillium	CE_L_d04-NF	0.0029	Fungi	Ascomycota	Eurotiomycetes	Eurotiales	Aspergillaceae	Penicillium
Diaporthaceae Family	CE_L_d04-NF	0.0029	Fungi	Ascomycota	Sordariomycetes	Diaporthales	Diaporthaceae	Diaporthaceae Family
Wickerhamomyces	CE_L_d04-NF	0.0025	Fungi	Ascomycota	Saccharomycetes	Saccharomycetales	Phaffomycetaceae	Wickerhamomyces
Aspergillus	CE_L_d04-NF	0.0025	Fungi	Ascomycota	Eurotiomycetes	Eurotiales	Aspergillaceae	Aspergillus
Papiliotrema	CE_L_d04-NF	0.0019	Fungi	Basidiomycota	Tremellomycetes	Tremellales	Rhynchogastremataceae	Papiliotrema
Candida	CE_L_d04-NF	0.0017	Fungi	Ascomycota	Saccharomycetes	Saccharomycetales	Saccharomycetales_fam_Incertae_sedis	Candida
Talaromyces	CE_L_d04-NF	0.0017	Fungi	Ascomycota	Eurotiomycetes	Eurotiales	Trichocomaceae	Talaromyces
Ascomycota Phylum	CE_L_d04-NF	0.0008	Fungi	Ascomycota	Ascomycota Phylum	Ascomycota Phylum	Ascomycota Phylum	Ascomycota Phylum
Dipodascus	CE_L_d04-NF	0.0007	Fungi	Ascomycota	Saccharomycetes	Saccharomycetales	Dipodascaceae	Dipodascus
Issatchenkia	CE_L_d04-NF	0.0005	Fungi	Ascomycota	Saccharomycetes	Saccharomycetales	Saccharomycetaceae	Issatchenkia
Clavispora	CE_L_d04-NF	0.0003	Fungi	Ascomycota	Saccharomycetes	Saccharomycetales	Metschnikowiaceae	Clavispora
Xerochrysium	CE_L_d04-NF	0.0003	Fungi	Ascomycota	Eurotiomycetes	Eurotiales	Trichocomaceae	Xerochrysium
Nectriaceae Family	CE_L_d04-NF	0.0001	Fungi	Ascomycota	Sordariomycetes	Hypocreales	Nectriaceae	Nectriaceae Family
Gibberella	CE_L_d06-F	0.77	Fungi	Ascomycota	Sordariomycetes	Hypocreales	Nectriaceae	Gibberella
Fungi Kingdom	CE_L_d06-F	0.0276	Fungi	Fungi Kingdom	Fungi Kingdom	Fungi Kingdom	Fungi Kingdom	Fungi Kingdom
Meyerozyma	CE_L_d06-F	0.027	Fungi	Ascomycota	Saccharomycetes	Saccharomycetales	Debaryomycetaceae	Meyerozyma
Aspergillus	CE_L_d06-F	0.0252	Fungi	Ascomycota	Eurotiomycetes	Eurotiales	Aspergillaceae	Aspergillus
Penicillium	CE_L_d06-F	0.0204	Fungi	Ascomycota	Eurotiomycetes	Eurotiales	Aspergillaceae	Penicillium
Sarocladium	CE_L_d06-F	0.0173	Fungi	Ascomycota	Sordariomycetes	Hypocreales	Hypocreales_fam_Incertae_sedis	Sarocladium
Phialemoniopsis	CE_L_d06-F	0.0101	Fungi	Ascomycota	Sordariomycetes	Xylariales	Xylariales_fam_Incertae_sedis	Phialemoniopsis
Cladosporium	CE_L_d06-F	0.0099	Fungi	Ascomycota	Dothideomycetes	Capnodiales	Cladosporiaceae	Cladosporium
Wickerhamomyces	CE_L_d06-F	0.0088	Fungi	Ascomycota	Saccharomycetes	Saccharomycetales	Phaffomycetaceae	Wickerhamomyces
Wallemia	CE_L_d06-F	0.0084	Fungi	Basidiomycota	Wallemiomycetes	Wallemiales	Wallemiaceae	Wallemia
Fusarium	CE_L_d06-F	0.0078	Fungi	Ascomycota	Sordariomycetes	Hypocreales	Nectriaceae	Fusarium
Talaromyces	CE_L_d06-F	0.0072	Fungi	Ascomycota	Eurotiomycetes	Eurotiales	Trichocomaceae	Talaromyces
Scopulariopsis	CE_L_d06-F	0.0069	Fungi	Ascomycota	Sordariomycetes	Microascales	Microascaceae	Scopulariopsis
Xeromyces	CE_L_d06-F	0.0058	Fungi	Ascomycota	Eurotiomycetes	Eurotiales	Aspergillaceae	Xeromyces
Candida	CE_L_d06-F	0.0056	Fungi	Ascomycota	Saccharomycetes	Saccharomycetales	Saccharomycetales_fam_Incertae_sedis	Candida
Diaporthaceae Family	CE_L_d06-F	0.0053	Fungi	Ascomycota	Sordariomycetes	Diaporthales	Diaporthaceae	Diaporthaceae Family
Mucor	CE_L_d06-F	0.0041	Fungi	Mucoromycota	Mucoromycetes	Mucorales	Mucoraceae	Mucor
Rhodotorula	CE_L_d06-F	0.0036	Fungi	Basidiomycota	Microbotryomycetes	Sporidiobolales	Sporidiobolaceae	Rhodotorula
Saccharomycetales Order	CE_L_d06-F	0.0034	Fungi	Ascomycota	Saccharomycetes	Saccharomycetales	Saccharomycetales Order	Saccharomycetales Order
Coniochaeta	CE_L_d06-F	0.0034	Fungi	Ascomycota	Sordariomycetes	Coniochaetales	Coniochaetaceae	Coniochaeta
Dipodascus	CE_L_d06-F	0.0029	Fungi	Ascomycota	Saccharomycetes	Saccharomycetales	Dipodascaceae	Dipodascus
Didymellaceae Family	CE_L_d06-F	0.0026	Fungi	Ascomycota	Dothideomycetes	Pleosporales	Didymellaceae	Didymellaceae Family
Issatchenkia	CE_L_d06-F	0.0021	Fungi	Ascomycota	Saccharomycetes	Saccharomycetales	Saccharomycetaceae	Issatchenkia
Hanseniaspora	CE_L_d06-F	0.0019	Fungi	Ascomycota	Saccharomycetes	Saccharomycetales	Saccharomycodaceae	Hanseniaspora
Nectriaceae Family	CE_L_d06-F	0.0017	Fungi	Ascomycota	Sordariomycetes	Hypocreales	Nectriaceae	Nectriaceae Family
Hyphopichia	CE_L_d06-F	0.0011	Fungi	Ascomycota	Saccharomycetes	Saccharomycetales	Debaryomycetaceae	Hyphopichia
Xerochrysium	CE_L_d06-F	0.0011	Fungi	Ascomycota	Eurotiomycetes	Eurotiales	Trichocomaceae	Xerochrysium
Suhomyces	CE_L_d06-F	0.0009	Fungi	Ascomycota	Saccharomycetes	Saccharomycetales	Saccharomycetales_fam_Incertae_sedis	Suhomyces
Clavispora	CE_L_d06-F	0.0008	Fungi	Ascomycota	Saccharomycetes	Saccharomycetales	Metschnikowiaceae	Clavispora
Cyberlindnera	CE_L_d06-F	0.0007	Fungi	Ascomycota	Saccharomycetes	Saccharomycetales	Phaffomycetaceae	Cyberlindnera
Malassezia	CE_L_d06-F	0.0006	Fungi	Basidiomycota	Malasseziomycetes	Malasseziales	Malasseziaceae	Malassezia
Ascomycota Phylum	CE_L_d06-F	0.0006	Fungi	Ascomycota	Ascomycota Phylum	Ascomycota Phylum	Ascomycota Phylum	Ascomycota Phylum
Debaryomyces	CE_L_d06-F	0.0006	Fungi	Ascomycota	Saccharomycetes	Saccharomycetales	Debaryomycetaceae	Debaryomyces
Cornuvesica	CE_L_d06-F	0.0006	Fungi	Ascomycota	Sordariomycetes	Ophiostomatales	Ophiostomataceae	Cornuvesica
Pyxidiophora	CE_L_d06-F	0.0004	Fungi	Ascomycota	Laboulbeniomycetes	Pyxidiophorales	Pyxidiophoraceae	Pyxidiophora
Sterigmatomyces	CE_L_d06-F	0.0004	Fungi	Basidiomycota	Agaricostilbomycetes	Agaricostilbales	Agaricostilbaceae	Sterigmatomyces
Alternaria	CE_L_d06-F	0.0004	Fungi	Ascomycota	Dothideomycetes	Pleosporales	Pleosporaceae	Alternaria
Nakaseomyces	CE_L_d06-F	0.0004	Fungi	Ascomycota	Saccharomycetes	Saccharomycetales	Saccharomycetaceae	Nakaseomyces
Hannaella	CE_L_d06-F	0.0003	Fungi	Basidiomycota	Tremellomycetes	Tremellales	Bulleribasidiaceae	Hannaella
Kodamaea	CE_L_d06-F	0.0003	Fungi	Ascomycota	Saccharomycetes	Saccharomycetales	Metschnikowiaceae	Kodamaea
Nigrospora	CE_L_d06-F	0.0003	Fungi	Ascomycota	Sordariomycetes	Trichosphaeriales	Trichosphaeriaceae	Nigrospora
Yueomyces	CE_L_d06-F	0.0002	Fungi	Ascomycota	Saccharomycetes	Saccharomycetales	Saccharomycetaceae	Yueomyces
Saccharomyces	CE_L_d06-F	0.0002	Fungi	Ascomycota	Saccharomycetes	Saccharomycetales	Saccharomycetaceae	Saccharomyces
Gibellulopsis	CE_L_d06-F	0.0001	Fungi	Ascomycota	Sordariomycetes	Glomerellales	Plectosphaerellaceae	Gibellulopsis
Rhynchogastrema	CE_L_d06-F	0.0001	Fungi	Basidiomycota	Tremellomycetes	Tremellales	Rhynchogastremataceae	Rhynchogastrema
Incrucipulum	CE_L_d06-F	0.0001	Fungi	Ascomycota	Leotiomycetes	Helotiales	Hyaloscyphaceae	Incrucipulum
Exobasidium	CE_L_d06-F	0.0001	Fungi	Basidiomycota	Exobasidiomycetes	Exobasidiales	Exobasidiaceae	Exobasidium
Sclerotiniaceae Family	CE_L_d06-F	0.0001	Fungi	Ascomycota	Leotiomycetes	Helotiales	Sclerotiniaceae	Sclerotiniaceae Family
Gibberella	CE_L_d06-NF	0.7467	Fungi	Ascomycota	Sordariomycetes	Hypocreales	Nectriaceae	Gibberella
Debaryomyces	CE_L_d06-NF	0.0675	Fungi	Ascomycota	Saccharomycetes	Saccharomycetales	Debaryomycetaceae	Debaryomyces
Sarocladium	CE_L_d06-NF	0.0245	Fungi	Ascomycota	Sordariomycetes	Hypocreales	Hypocreales_fam_Incertae_sedis	Sarocladium
Meyerozyma	CE_L_d06-NF	0.0207	Fungi	Ascomycota	Saccharomycetes	Saccharomycetales	Debaryomycetaceae	Meyerozyma
Aspergillus	CE_L_d06-NF	0.0131	Fungi	Ascomycota	Eurotiomycetes	Eurotiales	Aspergillaceae	Aspergillus
Phialemoniopsis	CE_L_d06-NF	0.0099	Fungi	Ascomycota	Sordariomycetes	Xylariales	Xylariales_fam_Incertae_sedis	Phialemoniopsis
Cladosporium	CE_L_d06-NF	0.0099	Fungi	Ascomycota	Dothideomycetes	Capnodiales	Cladosporiaceae	Cladosporium
Talaromyces	CE_L_d06-NF	0.0099	Fungi	Ascomycota	Eurotiomycetes	Eurotiales	Trichocomaceae	Talaromyces
Penicillium	CE_L_d06-NF	0.0098	Fungi	Ascomycota	Eurotiomycetes	Eurotiales	Aspergillaceae	Penicillium
Fungi Kingdom	CE_L_d06-NF	0.0094	Fungi	Fungi Kingdom	Fungi Kingdom	Fungi Kingdom	Fungi Kingdom	Fungi Kingdom
Saccharomycetales Order	CE_L_d06-NF	0.0091	Fungi	Ascomycota	Saccharomycetes	Saccharomycetales	Saccharomycetales Order	Saccharomycetales Order
Fusarium	CE_L_d06-NF	0.009	Fungi	Ascomycota	Sordariomycetes	Hypocreales	Nectriaceae	Fusarium
Candida	CE_L_d06-NF	0.0062	Fungi	Ascomycota	Saccharomycetes	Saccharomycetales	Saccharomycetales_fam_Incertae_sedis	Candida
Nigrospora	CE_L_d06-NF	0.005	Fungi	Ascomycota	Sordariomycetes	Trichosphaeriales	Trichosphaeriaceae	Nigrospora
Scopulariopsis	CE_L_d06-NF	0.005	Fungi	Ascomycota	Sordariomycetes	Microascales	Microascaceae	Scopulariopsis
Wallemia	CE_L_d06-NF	0.005	Fungi	Basidiomycota	Wallemiomycetes	Wallemiales	Wallemiaceae	Wallemia
Mucor	CE_L_d06-NF	0.0044	Fungi	Mucoromycota	Mucoromycetes	Mucorales	Mucoraceae	Mucor
Rhodotorula	CE_L_d06-NF	0.0035	Fungi	Basidiomycota	Microbotryomycetes	Sporidiobolales	Sporidiobolaceae	Rhodotorula
Hannaella	CE_L_d06-NF	0.0031	Fungi	Basidiomycota	Tremellomycetes	Tremellales	Bulleribasidiaceae	Hannaella
Hyphopichia	CE_L_d06-NF	0.0031	Fungi	Ascomycota	Saccharomycetes	Saccharomycetales	Debaryomycetaceae	Hyphopichia
Xeromyces	CE_L_d06-NF	0.0028	Fungi	Ascomycota	Eurotiomycetes	Eurotiales	Aspergillaceae	Xeromyces
Acaulium	CE_L_d06-NF	0.0026	Fungi	Ascomycota	Sordariomycetes	Microascales	Microascaceae	Acaulium
Pyxidiophora	CE_L_d06-NF	0.0025	Fungi	Ascomycota	Laboulbeniomycetes	Pyxidiophorales	Pyxidiophoraceae	Pyxidiophora
Issatchenkia	CE_L_d06-NF	0.0025	Fungi	Ascomycota	Saccharomycetes	Saccharomycetales	Saccharomycetaceae	Issatchenkia
Wickerhamomyces	CE_L_d06-NF	0.002	Fungi	Ascomycota	Saccharomycetes	Saccharomycetales	Phaffomycetaceae	Wickerhamomyces
Dipodascus	CE_L_d06-NF	0.0017	Fungi	Ascomycota	Saccharomycetes	Saccharomycetales	Dipodascaceae	Dipodascus
Suhomyces	CE_L_d06-NF	0.0017	Fungi	Ascomycota	Saccharomycetes	Saccharomycetales	Saccharomycetales_fam_Incertae_sedis	Suhomyces
Xerochrysium	CE_L_d06-NF	0.0015	Fungi	Ascomycota	Eurotiomycetes	Eurotiales	Trichocomaceae	Xerochrysium
Hanseniaspora	CE_L_d06-NF	0.0012	Fungi	Ascomycota	Saccharomycetes	Saccharomycetales	Saccharomycodaceae	Hanseniaspora
Epicoccum	CE_L_d06-NF	0.0012	Fungi	Ascomycota	Dothideomycetes	Pleosporales	Didymellaceae	Epicoccum
Alternaria	CE_L_d06-NF	0.0007	Fungi	Ascomycota	Dothideomycetes	Pleosporales	Pleosporaceae	Alternaria
Kodamaea	CE_L_d06-NF	0.0007	Fungi	Ascomycota	Saccharomycetes	Saccharomycetales	Metschnikowiaceae	Kodamaea
Kurtzmaniella	CE_L_d06-NF	0.0007	Fungi	Ascomycota	Saccharomycetes	Saccharomycetales	Debaryomycetaceae	Kurtzmaniella
Ramularia	CE_L_d06-NF	0.0005	Fungi	Ascomycota	Dothideomycetes	Capnodiales	Mycosphaerellaceae	Ramularia
Coniochaeta	CE_L_d06-NF	0.0005	Fungi	Ascomycota	Sordariomycetes	Coniochaetales	Coniochaetaceae	Coniochaeta
Nectriaceae Family	CE_L_d06-NF	0.0005	Fungi	Ascomycota	Sordariomycetes	Hypocreales	Nectriaceae	Nectriaceae Family
Nakaseomyces	CE_L_d06-NF	0.0004	Fungi	Ascomycota	Saccharomycetes	Saccharomycetales	Saccharomycetaceae	Nakaseomyces
Acremonium	CE_L_d06-NF	0.0003	Fungi	Ascomycota	Sordariomycetes	Hypocreales	Hypocreales_fam_Incertae_sedis	Acremonium
Diaporthaceae Family	CE_L_d06-NF	0.0003	Fungi	Ascomycota	Sordariomycetes	Diaporthales	Diaporthaceae	Diaporthaceae Family
Clavispora	CE_L_d06-NF	0.0003	Fungi	Ascomycota	Saccharomycetes	Saccharomycetales	Metschnikowiaceae	Clavispora
Trichoderma	CE_L_d06-NF	0.0003	Fungi	Ascomycota	Sordariomycetes	Hypocreales	Hypocreaceae	Trichoderma
Papiliotrema	CE_L_d06-NF	0.0002	Fungi	Basidiomycota	Tremellomycetes	Tremellales	Rhynchogastremataceae	Papiliotrema
Occultifur	CE_L_d06-NF	0.0001	Fungi	Basidiomycota	Cystobasidiomycetes	Cystobasidiales	Cystobasidiaceae	Occultifur
Ascomycota Phylum	CE_L_d06-NF	0.0001	Fungi	Ascomycota	Ascomycota Phylum	Ascomycota Phylum	Ascomycota Phylum	Ascomycota Phylum
Gibberella	CE_L_d08-F	0.831	Fungi	Ascomycota	Sordariomycetes	Hypocreales	Nectriaceae	Gibberella
Meyerozyma	CE_L_d08-F	0.0249	Fungi	Ascomycota	Saccharomycetes	Saccharomycetales	Debaryomycetaceae	Meyerozyma
Diaporthaceae Family	CE_L_d08-F	0.0227	Fungi	Ascomycota	Sordariomycetes	Diaporthales	Diaporthaceae	Diaporthaceae Family
Naganishia	CE_L_d08-F	0.0143	Fungi	Basidiomycota	Tremellomycetes	Filobasidiales	Filobasidiaceae	Naganishia
Aspergillus	CE_L_d08-F	0.0095	Fungi	Ascomycota	Eurotiomycetes	Eurotiales	Aspergillaceae	Aspergillus
Penicillium	CE_L_d08-F	0.0084	Fungi	Ascomycota	Eurotiomycetes	Eurotiales	Aspergillaceae	Penicillium
Rhodotorula	CE_L_d08-F	0.0083	Fungi	Basidiomycota	Microbotryomycetes	Sporidiobolales	Sporidiobolaceae	Rhodotorula
Sarocladium	CE_L_d08-F	0.0073	Fungi	Ascomycota	Sordariomycetes	Hypocreales	Hypocreales_fam_Incertae_sedis	Sarocladium
Phialemoniopsis	CE_L_d08-F	0.0071	Fungi	Ascomycota	Sordariomycetes	Xylariales	Xylariales_fam_Incertae_sedis	Phialemoniopsis
Fungi Kingdom	CE_L_d08-F	0.0065	Fungi	Fungi Kingdom	Fungi Kingdom	Fungi Kingdom	Fungi Kingdom	Fungi Kingdom
Fusarium	CE_L_d08-F	0.0063	Fungi	Ascomycota	Sordariomycetes	Hypocreales	Nectriaceae	Fusarium
Issatchenkia	CE_L_d08-F	0.0058	Fungi	Ascomycota	Saccharomycetes	Saccharomycetales	Saccharomycetaceae	Issatchenkia
Dipodascus	CE_L_d08-F	0.0054	Fungi	Ascomycota	Saccharomycetes	Saccharomycetales	Dipodascaceae	Dipodascus
Scopulariopsis	CE_L_d08-F	0.0043	Fungi	Ascomycota	Sordariomycetes	Microascales	Microascaceae	Scopulariopsis
Wallemia	CE_L_d08-F	0.0043	Fungi	Basidiomycota	Wallemiomycetes	Wallemiales	Wallemiaceae	Wallemia
Talaromyces	CE_L_d08-F	0.0042	Fungi	Ascomycota	Eurotiomycetes	Eurotiales	Trichocomaceae	Talaromyces
Candida	CE_L_d08-F	0.0034	Fungi	Ascomycota	Saccharomycetes	Saccharomycetales	Saccharomycetales_fam_Incertae_sedis	Candida
Cladosporium	CE_L_d08-F	0.0034	Fungi	Ascomycota	Dothideomycetes	Capnodiales	Cladosporiaceae	Cladosporium
Wickerhamomyces	CE_L_d08-F	0.0031	Fungi	Ascomycota	Saccharomycetes	Saccharomycetales	Phaffomycetaceae	Wickerhamomyces
Mucor	CE_L_d08-F	0.0028	Fungi	Mucoromycota	Mucoromycetes	Mucorales	Mucoraceae	Mucor
Coniochaeta	CE_L_d08-F	0.0027	Fungi	Ascomycota	Sordariomycetes	Coniochaetales	Coniochaetaceae	Coniochaeta
Xeromyces	CE_L_d08-F	0.0025	Fungi	Ascomycota	Eurotiomycetes	Eurotiales	Aspergillaceae	Xeromyces
Pyxidiophora	CE_L_d08-F	0.0013	Fungi	Ascomycota	Laboulbeniomycetes	Pyxidiophorales	Pyxidiophoraceae	Pyxidiophora
Saccharomycetales Order	CE_L_d08-F	0.0012	Fungi	Ascomycota	Saccharomycetes	Saccharomycetales	Saccharomycetales Order	Saccharomycetales Order
Debaryomyces	CE_L_d08-F	0.0012	Fungi	Ascomycota	Saccharomycetes	Saccharomycetales	Debaryomycetaceae	Debaryomyces
Ascomycota Phylum	CE_L_d08-F	0.0011	Fungi	Ascomycota	Ascomycota Phylum	Ascomycota Phylum	Ascomycota Phylum	Ascomycota Phylum
Trichosporon	CE_L_d08-F	0.0011	Fungi	Basidiomycota	Tremellomycetes	Trichosporonales	Trichosporonaceae	Trichosporon
Hyphopichia	CE_L_d08-F	0.001	Fungi	Ascomycota	Saccharomycetes	Saccharomycetales	Debaryomycetaceae	Hyphopichia
Filobasidium	CE_L_d08-F	0.0006	Fungi	Basidiomycota	Tremellomycetes	Filobasidiales	Filobasidiaceae	Filobasidium
Papiliotrema	CE_L_d08-F	0.0005	Fungi	Basidiomycota	Tremellomycetes	Tremellales	Rhynchogastremataceae	Papiliotrema
Xerochrysium	CE_L_d08-F	0.0005	Fungi	Ascomycota	Eurotiomycetes	Eurotiales	Trichocomaceae	Xerochrysium
Didymellaceae Family	CE_L_d08-F	0.0005	Fungi	Ascomycota	Dothideomycetes	Pleosporales	Didymellaceae	Didymellaceae Family
Suhomyces	CE_L_d08-F	0.0004	Fungi	Ascomycota	Saccharomycetes	Saccharomycetales	Saccharomycetales_fam_Incertae_sedis	Suhomyces
Kodamaea	CE_L_d08-F	0.0003	Fungi	Ascomycota	Saccharomycetes	Saccharomycetales	Metschnikowiaceae	Kodamaea
Kurtzmaniella	CE_L_d08-F	0.0003	Fungi	Ascomycota	Saccharomycetes	Saccharomycetales	Debaryomycetaceae	Kurtzmaniella
Thermomyces	CE_L_d08-F	0.0003	Fungi	Ascomycota	Eurotiomycetes	Eurotiales	Trichocomaceae	Thermomyces
Cornuvesica	CE_L_d08-F	0.0002	Fungi	Ascomycota	Sordariomycetes	Ophiostomatales	Ophiostomataceae	Cornuvesica
Tausonia	CE_L_d08-F	0.0002	Fungi	Basidiomycota	Tremellomycetes	Cystofilobasidiales	Mrakiaceae	Tausonia
Claussenomyces	CE_L_d08-F	0.0002	Fungi	Ascomycota	Leotiomycetes	Helotiales	Helotiaceae	Claussenomyces
Coniochaetaceae Family	CE_L_d08-F	0.0001	Fungi	Ascomycota	Sordariomycetes	Coniochaetales	Coniochaetaceae	Coniochaetaceae Family
Hannaella	CE_L_d08-F	0.0001	Fungi	Basidiomycota	Tremellomycetes	Tremellales	Bulleribasidiaceae	Hannaella
Saccharomyces	CE_L_d08-F	0.0001	Fungi	Ascomycota	Saccharomycetes	Saccharomycetales	Saccharomycetaceae	Saccharomyces
Geosmithia	CE_L_d08-F	0.0001	Fungi	Ascomycota	Sordariomycetes	Hypocreales	Bionectriaceae	Geosmithia
Trichoderma	CE_L_d08-F	0.0001	Fungi	Ascomycota	Sordariomycetes	Hypocreales	Hypocreaceae	Trichoderma
Clavispora	CE_L_d08-F	0.0001	Fungi	Ascomycota	Saccharomycetes	Saccharomycetales	Metschnikowiaceae	Clavispora
Eremothecium	CE_L_d08-F	0.0001	Fungi	Ascomycota	Saccharomycetes	Saccharomycetales	Saccharomycetaceae	Eremothecium
Nectriaceae Family	CE_L_d08-F	0	Fungi	Ascomycota	Sordariomycetes	Hypocreales	Nectriaceae	Nectriaceae Family
Gibberella	CE_L_d08-NF	0.8299	Fungi	Ascomycota	Sordariomycetes	Hypocreales	Nectriaceae	Gibberella
Sarocladium	CE_L_d08-NF	0.0188	Fungi	Ascomycota	Sordariomycetes	Hypocreales	Hypocreales_fam_Incertae_sedis	Sarocladium
Phialemoniopsis	CE_L_d08-NF	0.0187	Fungi	Ascomycota	Sordariomycetes	Xylariales	Xylariales_fam_Incertae_sedis	Phialemoniopsis
Meyerozyma	CE_L_d08-NF	0.0168	Fungi	Ascomycota	Saccharomycetes	Saccharomycetales	Debaryomycetaceae	Meyerozyma
Fusarium	CE_L_d08-NF	0.0141	Fungi	Ascomycota	Sordariomycetes	Hypocreales	Nectriaceae	Fusarium
Fungi Kingdom	CE_L_d08-NF	0.0125	Fungi	Fungi Kingdom	Fungi Kingdom	Fungi Kingdom	Fungi Kingdom	Fungi Kingdom
Penicillium	CE_L_d08-NF	0.0103	Fungi	Ascomycota	Eurotiomycetes	Eurotiales	Aspergillaceae	Penicillium
Wickerhamomyces	CE_L_d08-NF	0.0098	Fungi	Ascomycota	Saccharomycetes	Saccharomycetales	Phaffomycetaceae	Wickerhamomyces
Aspergillus	CE_L_d08-NF	0.0084	Fungi	Ascomycota	Eurotiomycetes	Eurotiales	Aspergillaceae	Aspergillus
Cladosporium	CE_L_d08-NF	0.0055	Fungi	Ascomycota	Dothideomycetes	Capnodiales	Cladosporiaceae	Cladosporium
Mucor	CE_L_d08-NF	0.0052	Fungi	Mucoromycota	Mucoromycetes	Mucorales	Mucoraceae	Mucor
Wallemia	CE_L_d08-NF	0.0049	Fungi	Basidiomycota	Wallemiomycetes	Wallemiales	Wallemiaceae	Wallemia
Candida	CE_L_d08-NF	0.0048	Fungi	Ascomycota	Saccharomycetes	Saccharomycetales	Saccharomycetales_fam_Incertae_sedis	Candida
Diaporthaceae Family	CE_L_d08-NF	0.0048	Fungi	Ascomycota	Sordariomycetes	Diaporthales	Diaporthaceae	Diaporthaceae Family
Talaromyces	CE_L_d08-NF	0.0046	Fungi	Ascomycota	Eurotiomycetes	Eurotiales	Trichocomaceae	Talaromyces
Saccharomycetales Order	CE_L_d08-NF	0.0041	Fungi	Ascomycota	Saccharomycetes	Saccharomycetales	Saccharomycetales Order	Saccharomycetales Order
Issatchenkia	CE_L_d08-NF	0.0032	Fungi	Ascomycota	Saccharomycetes	Saccharomycetales	Saccharomycetaceae	Issatchenkia
Scopulariopsis	CE_L_d08-NF	0.0028	Fungi	Ascomycota	Sordariomycetes	Microascales	Microascaceae	Scopulariopsis
Filobasidium	CE_L_d08-NF	0.0023	Fungi	Basidiomycota	Tremellomycetes	Filobasidiales	Filobasidiaceae	Filobasidium
Rhodotorula	CE_L_d08-NF	0.0022	Fungi	Basidiomycota	Microbotryomycetes	Sporidiobolales	Sporidiobolaceae	Rhodotorula
Hyphopichia	CE_L_d08-NF	0.0017	Fungi	Ascomycota	Saccharomycetes	Saccharomycetales	Debaryomycetaceae	Hyphopichia
Ascomycota Phylum	CE_L_d08-NF	0.0017	Fungi	Ascomycota	Ascomycota Phylum	Ascomycota Phylum	Ascomycota Phylum	Ascomycota Phylum
Debaryomyces	CE_L_d08-NF	0.0012	Fungi	Ascomycota	Saccharomycetes	Saccharomycetales	Debaryomycetaceae	Debaryomyces
Xerochrysium	CE_L_d08-NF	0.0011	Fungi	Ascomycota	Eurotiomycetes	Eurotiales	Trichocomaceae	Xerochrysium
Coniochaeta	CE_L_d08-NF	0.001	Fungi	Ascomycota	Sordariomycetes	Coniochaetales	Coniochaetaceae	Coniochaeta
Papiliotrema	CE_L_d08-NF	0.001	Fungi	Basidiomycota	Tremellomycetes	Tremellales	Rhynchogastremataceae	Papiliotrema
Tausonia	CE_L_d08-NF	0.0009	Fungi	Basidiomycota	Tremellomycetes	Cystofilobasidiales	Mrakiaceae	Tausonia
Xeromyces	CE_L_d08-NF	0.0008	Fungi	Ascomycota	Eurotiomycetes	Eurotiales	Aspergillaceae	Xeromyces
Nigrospora	CE_L_d08-NF	0.0008	Fungi	Ascomycota	Sordariomycetes	Trichosphaeriales	Trichosphaeriaceae	Nigrospora
Steccherinum	CE_L_d08-NF	0.0008	Fungi	Basidiomycota	Agaricomycetes	Polyporales	Steccherinaceae	Steccherinum
Claussenomyces	CE_L_d08-NF	0.0007	Fungi	Ascomycota	Leotiomycetes	Helotiales	Helotiaceae	Claussenomyces
Clavispora	CE_L_d08-NF	0.0007	Fungi	Ascomycota	Saccharomycetes	Saccharomycetales	Metschnikowiaceae	Clavispora
Naganishia	CE_L_d08-NF	0.0007	Fungi	Basidiomycota	Tremellomycetes	Filobasidiales	Filobasidiaceae	Naganishia
Verrucocladosporium	CE_L_d08-NF	0.0007	Fungi	Ascomycota	Dothideomycetes	Capnodiales	Cladosporiaceae	Verrucocladosporium
Pyxidiophora	CE_L_d08-NF	0.0005	Fungi	Ascomycota	Laboulbeniomycetes	Pyxidiophorales	Pyxidiophoraceae	Pyxidiophora
Dipodascus	CE_L_d08-NF	0.0004	Fungi	Ascomycota	Saccharomycetes	Saccharomycetales	Dipodascaceae	Dipodascus
Suhomyces	CE_L_d08-NF	0.0004	Fungi	Ascomycota	Saccharomycetes	Saccharomycetales	Saccharomycetales_fam_Incertae_sedis	Suhomyces
Alternaria	CE_L_d08-NF	0.0003	Fungi	Ascomycota	Dothideomycetes	Pleosporales	Pleosporaceae	Alternaria
Exobasidium	CE_L_d08-NF	0.0003	Fungi	Basidiomycota	Exobasidiomycetes	Exobasidiales	Exobasidiaceae	Exobasidium
Cyberlindnera	CE_L_d08-NF	0.0003	Fungi	Ascomycota	Saccharomycetes	Saccharomycetales	Phaffomycetaceae	Cyberlindnera
Cutaneotrichosporon	CE_L_d08-NF	0.0001	Fungi	Basidiomycota	Tremellomycetes	Trichosporonales	Trichosporonaceae	Cutaneotrichosporon
Acremonium	CE_L_d08-NF	0.0001	Fungi	Ascomycota	Sordariomycetes	Hypocreales	Hypocreales_fam_Incertae_sedis	Acremonium
Trichosporon	CE_L_d08-NF	0.0001	Fungi	Basidiomycota	Tremellomycetes	Trichosporonales	Trichosporonaceae	Trichosporon
Hannaella	CE_L_d08-NF	0.0001	Fungi	Basidiomycota	Tremellomycetes	Tremellales	Bulleribasidiaceae	Hannaella
Rhynchogastrema	CE_L_d08-NF	0	Fungi	Basidiomycota	Tremellomycetes	Tremellales	Rhynchogastremataceae	Rhynchogastrema
Cornuvesica	CE_L_d08-NF	0	Fungi	Ascomycota	Sordariomycetes	Ophiostomatales	Ophiostomataceae	Cornuvesica
Nectriaceae Family	CE_L_d08-NF	0	Fungi	Ascomycota	Sordariomycetes	Hypocreales	Nectriaceae	Nectriaceae Family
Gibberella	CE_L_d10-F	0.799	Fungi	Ascomycota	Sordariomycetes	Hypocreales	Nectriaceae	Gibberella
Fungi Kingdom	CE_L_d10-F	0.0224	Fungi	Fungi Kingdom	Fungi Kingdom	Fungi Kingdom	Fungi Kingdom	Fungi Kingdom
Naganishia	CE_L_d10-F	0.0177	Fungi	Basidiomycota	Tremellomycetes	Filobasidiales	Filobasidiaceae	Naganishia
Fusarium	CE_L_d10-F	0.0144	Fungi	Ascomycota	Sordariomycetes	Hypocreales	Nectriaceae	Fusarium
Meyerozyma	CE_L_d10-F	0.0136	Fungi	Ascomycota	Saccharomycetes	Saccharomycetales	Debaryomycetaceae	Meyerozyma
Sarocladium	CE_L_d10-F	0.0129	Fungi	Ascomycota	Sordariomycetes	Hypocreales	Hypocreales_fam_Incertae_sedis	Sarocladium
Aspergillus	CE_L_d10-F	0.0121	Fungi	Ascomycota	Eurotiomycetes	Eurotiales	Aspergillaceae	Aspergillus
Penicillium	CE_L_d10-F	0.0096	Fungi	Ascomycota	Eurotiomycetes	Eurotiales	Aspergillaceae	Penicillium
Rhodotorula	CE_L_d10-F	0.0095	Fungi	Basidiomycota	Microbotryomycetes	Sporidiobolales	Sporidiobolaceae	Rhodotorula
Diaporthaceae Family	CE_L_d10-F	0.0092	Fungi	Ascomycota	Sordariomycetes	Diaporthales	Diaporthaceae	Diaporthaceae Family
Wickerhamomyces	CE_L_d10-F	0.0087	Fungi	Ascomycota	Saccharomycetes	Saccharomycetales	Phaffomycetaceae	Wickerhamomyces
Trichosporon	CE_L_d10-F	0.0055	Fungi	Basidiomycota	Tremellomycetes	Trichosporonales	Trichosporonaceae	Trichosporon
Cladosporium	CE_L_d10-F	0.0052	Fungi	Ascomycota	Dothideomycetes	Capnodiales	Cladosporiaceae	Cladosporium
Wallemia	CE_L_d10-F	0.0049	Fungi	Basidiomycota	Wallemiomycetes	Wallemiales	Wallemiaceae	Wallemia
Talaromyces	CE_L_d10-F	0.0045	Fungi	Ascomycota	Eurotiomycetes	Eurotiales	Trichocomaceae	Talaromyces
Phialemoniopsis	CE_L_d10-F	0.0044	Fungi	Ascomycota	Sordariomycetes	Xylariales	Xylariales_fam_Incertae_sedis	Phialemoniopsis
Dipodascus	CE_L_d10-F	0.0043	Fungi	Ascomycota	Saccharomycetes	Saccharomycetales	Dipodascaceae	Dipodascus
Scopulariopsis	CE_L_d10-F	0.0041	Fungi	Ascomycota	Sordariomycetes	Microascales	Microascaceae	Scopulariopsis
Mucor	CE_L_d10-F	0.0032	Fungi	Mucoromycota	Mucoromycetes	Mucorales	Mucoraceae	Mucor
Xeromyces	CE_L_d10-F	0.0031	Fungi	Ascomycota	Eurotiomycetes	Eurotiales	Aspergillaceae	Xeromyces
Coniochaeta	CE_L_d10-F	0.0029	Fungi	Ascomycota	Sordariomycetes	Coniochaetales	Coniochaetaceae	Coniochaeta
Nigrospora	CE_L_d10-F	0.0027	Fungi	Ascomycota	Sordariomycetes	Trichosphaeriales	Trichosphaeriaceae	Nigrospora
Saccharomycetales Order	CE_L_d10-F	0.0026	Fungi	Ascomycota	Saccharomycetes	Saccharomycetales	Saccharomycetales Order	Saccharomycetales Order
Hyphopichia	CE_L_d10-F	0.0026	Fungi	Ascomycota	Saccharomycetes	Saccharomycetales	Debaryomycetaceae	Hyphopichia
Clavispora	CE_L_d10-F	0.0022	Fungi	Ascomycota	Saccharomycetes	Saccharomycetales	Metschnikowiaceae	Clavispora
Candida	CE_L_d10-F	0.0021	Fungi	Ascomycota	Saccharomycetes	Saccharomycetales	Saccharomycetales_fam_Incertae_sedis	Candida
Suhomyces	CE_L_d10-F	0.002	Fungi	Ascomycota	Saccharomycetes	Saccharomycetales	Saccharomycetales_fam_Incertae_sedis	Suhomyces
Debaryomyces	CE_L_d10-F	0.0018	Fungi	Ascomycota	Saccharomycetes	Saccharomycetales	Debaryomycetaceae	Debaryomyces
Issatchenkia	CE_L_d10-F	0.0017	Fungi	Ascomycota	Saccharomycetes	Saccharomycetales	Saccharomycetaceae	Issatchenkia
Apiotrichum	CE_L_d10-F	0.001	Fungi	Basidiomycota	Tremellomycetes	Trichosporonales	Trichosporonaceae	Apiotrichum
Pyxidiophora	CE_L_d10-F	0.001	Fungi	Ascomycota	Laboulbeniomycetes	Pyxidiophorales	Pyxidiophoraceae	Pyxidiophora
Papiliotrema	CE_L_d10-F	0.0007	Fungi	Basidiomycota	Tremellomycetes	Tremellales	Rhynchogastremataceae	Papiliotrema
Ascomycota Phylum	CE_L_d10-F	0.0007	Fungi	Ascomycota	Ascomycota Phylum	Ascomycota Phylum	Ascomycota Phylum	Ascomycota Phylum
Filobasidium	CE_L_d10-F	0.0006	Fungi	Basidiomycota	Tremellomycetes	Filobasidiales	Filobasidiaceae	Filobasidium
Acremonium	CE_L_d10-F	0.0006	Fungi	Ascomycota	Sordariomycetes	Hypocreales	Hypocreales_fam_Incertae_sedis	Acremonium
Xerochrysium	CE_L_d10-F	0.0006	Fungi	Ascomycota	Eurotiomycetes	Eurotiales	Trichocomaceae	Xerochrysium
Microascus	CE_L_d10-F	0.0006	Fungi	Ascomycota	Sordariomycetes	Microascales	Microascaceae	Microascus
Trichoderma	CE_L_d10-F	0.0006	Fungi	Ascomycota	Sordariomycetes	Hypocreales	Hypocreaceae	Trichoderma
Saccharomyces	CE_L_d10-F	0.0005	Fungi	Ascomycota	Saccharomycetes	Saccharomycetales	Saccharomycetaceae	Saccharomyces
Acaulium	CE_L_d10-F	0.0005	Fungi	Ascomycota	Sordariomycetes	Microascales	Microascaceae	Acaulium
Tausonia	CE_L_d10-F	0.0005	Fungi	Basidiomycota	Tremellomycetes	Cystofilobasidiales	Mrakiaceae	Tausonia
Cutaneotrichosporon	CE_L_d10-F	0.0005	Fungi	Basidiomycota	Tremellomycetes	Trichosporonales	Trichosporonaceae	Cutaneotrichosporon
Cornuvesica	CE_L_d10-F	0.0004	Fungi	Ascomycota	Sordariomycetes	Ophiostomatales	Ophiostomataceae	Cornuvesica
Hannaella	CE_L_d10-F	0.0004	Fungi	Basidiomycota	Tremellomycetes	Tremellales	Bulleribasidiaceae	Hannaella
Eremothecium	CE_L_d10-F	0.0003	Fungi	Ascomycota	Saccharomycetes	Saccharomycetales	Saccharomycetaceae	Eremothecium
Cyberlindnera	CE_L_d10-F	0.0003	Fungi	Ascomycota	Saccharomycetes	Saccharomycetales	Phaffomycetaceae	Cyberlindnera
Kodamaea	CE_L_d10-F	0.0003	Fungi	Ascomycota	Saccharomycetes	Saccharomycetales	Metschnikowiaceae	Kodamaea
Vishniacozyma	CE_L_d10-F	0.0002	Fungi	Basidiomycota	Tremellomycetes	Tremellales	Bulleribasidiaceae	Vishniacozyma
Kurtzmaniella	CE_L_d10-F	0.0002	Fungi	Ascomycota	Saccharomycetes	Saccharomycetales	Debaryomycetaceae	Kurtzmaniella
Geosmithia	CE_L_d10-F	0.0002	Fungi	Ascomycota	Sordariomycetes	Hypocreales	Bionectriaceae	Geosmithia
Curvularia	CE_L_d10-F	0.0002	Fungi	Ascomycota	Dothideomycetes	Pleosporales	Pleosporaceae	Curvularia
Oidiodendron	CE_L_d10-F	0.0001	Fungi	Ascomycota	Leotiomycetes	Helotiales	Myxotrichaceae	Oidiodendron
Pseudopithomyces	CE_L_d10-F	0.0001	Fungi	Ascomycota	Dothideomycetes	Pleosporales	Didymosphaeriaceae	Pseudopithomyces
Neosetophoma	CE_L_d10-F	0.0001	Fungi	Ascomycota	Dothideomycetes	Pleosporales	Phaeosphaeriaceae	Neosetophoma
Udeniozyma	CE_L_d10-F	0.0001	Fungi	Basidiomycota	Microbotryomycetes	Microbotryomycetes_ord_Incertae_sedis	Chrysozymaceae	Udeniozyma
Yueomyces	CE_L_d10-F	0	Fungi	Ascomycota	Saccharomycetes	Saccharomycetales	Saccharomycetaceae	Yueomyces
Nectriaceae Family	CE_L_d10-F	0	Fungi	Ascomycota	Sordariomycetes	Hypocreales	Nectriaceae	Nectriaceae Family
Gibberella	CE_L_d10-NF	0.7875	Fungi	Ascomycota	Sordariomycetes	Hypocreales	Nectriaceae	Gibberella
Diaporthaceae Family	CE_L_d10-NF	0.0486	Fungi	Ascomycota	Sordariomycetes	Diaporthales	Diaporthaceae	Diaporthaceae Family
Fungi Kingdom	CE_L_d10-NF	0.0341	Fungi	Fungi Kingdom	Fungi Kingdom	Fungi Kingdom	Fungi Kingdom	Fungi Kingdom
Trichaptum	CE_L_d10-NF	0.0171	Fungi	Basidiomycota	Agaricomycetes	Hymenochaetales	Hymenochaetales_fam_Incertae_sedis	Trichaptum
Aspergillus	CE_L_d10-NF	0.0115	Fungi	Ascomycota	Eurotiomycetes	Eurotiales	Aspergillaceae	Aspergillus
Penicillium	CE_L_d10-NF	0.0101	Fungi	Ascomycota	Eurotiomycetes	Eurotiales	Aspergillaceae	Penicillium
Wickerhamomyces	CE_L_d10-NF	0.0098	Fungi	Ascomycota	Saccharomycetes	Saccharomycetales	Phaffomycetaceae	Wickerhamomyces
Sarocladium	CE_L_d10-NF	0.008	Fungi	Ascomycota	Sordariomycetes	Hypocreales	Hypocreales_fam_Incertae_sedis	Sarocladium
Fusarium	CE_L_d10-NF	0.0079	Fungi	Ascomycota	Sordariomycetes	Hypocreales	Nectriaceae	Fusarium
Meyerozyma	CE_L_d10-NF	0.0074	Fungi	Ascomycota	Saccharomycetes	Saccharomycetales	Debaryomycetaceae	Meyerozyma
Cornuvesica	CE_L_d10-NF	0.0073	Fungi	Ascomycota	Sordariomycetes	Ophiostomatales	Ophiostomataceae	Cornuvesica
Scopulariopsis	CE_L_d10-NF	0.0067	Fungi	Ascomycota	Sordariomycetes	Microascales	Microascaceae	Scopulariopsis
Wallemia	CE_L_d10-NF	0.0066	Fungi	Basidiomycota	Wallemiomycetes	Wallemiales	Wallemiaceae	Wallemia
Phialemoniopsis	CE_L_d10-NF	0.0047	Fungi	Ascomycota	Sordariomycetes	Xylariales	Xylariales_fam_Incertae_sedis	Phialemoniopsis
Cladosporium	CE_L_d10-NF	0.004	Fungi	Ascomycota	Dothideomycetes	Capnodiales	Cladosporiaceae	Cladosporium
Talaromyces	CE_L_d10-NF	0.0039	Fungi	Ascomycota	Eurotiomycetes	Eurotiales	Trichocomaceae	Talaromyces
Pyxidiophora	CE_L_d10-NF	0.0029	Fungi	Ascomycota	Laboulbeniomycetes	Pyxidiophorales	Pyxidiophoraceae	Pyxidiophora
Ascomycota Phylum	CE_L_d10-NF	0.0027	Fungi	Ascomycota	Ascomycota Phylum	Ascomycota Phylum	Ascomycota Phylum	Ascomycota Phylum
Saccharomycetales Order	CE_L_d10-NF	0.0026	Fungi	Ascomycota	Saccharomycetes	Saccharomycetales	Saccharomycetales Order	Saccharomycetales Order
Hyphopichia	CE_L_d10-NF	0.0021	Fungi	Ascomycota	Saccharomycetes	Saccharomycetales	Debaryomycetaceae	Hyphopichia
Clavispora	CE_L_d10-NF	0.0021	Fungi	Ascomycota	Saccharomycetes	Saccharomycetales	Metschnikowiaceae	Clavispora
Rhodotorula	CE_L_d10-NF	0.0011	Fungi	Basidiomycota	Microbotryomycetes	Sporidiobolales	Sporidiobolaceae	Rhodotorula
Didymellaceae Family	CE_L_d10-NF	0.0011	Fungi	Ascomycota	Dothideomycetes	Pleosporales	Didymellaceae	Didymellaceae Family
Issatchenkia	CE_L_d10-NF	0.001	Fungi	Ascomycota	Saccharomycetes	Saccharomycetales	Saccharomycetaceae	Issatchenkia
Xerochrysium	CE_L_d10-NF	0.001	Fungi	Ascomycota	Eurotiomycetes	Eurotiales	Trichocomaceae	Xerochrysium
Xeromyces	CE_L_d10-NF	0.0009	Fungi	Ascomycota	Eurotiomycetes	Eurotiales	Aspergillaceae	Xeromyces
Mucor	CE_L_d10-NF	0.0009	Fungi	Mucoromycota	Mucoromycetes	Mucorales	Mucoraceae	Mucor
Candida	CE_L_d10-NF	0.0009	Fungi	Ascomycota	Saccharomycetes	Saccharomycetales	Saccharomycetales_fam_Incertae_sedis	Candida
Trichosporon	CE_L_d10-NF	0.0007	Fungi	Basidiomycota	Tremellomycetes	Trichosporonales	Trichosporonaceae	Trichosporon
Dipodascus	CE_L_d10-NF	0.0006	Fungi	Ascomycota	Saccharomycetes	Saccharomycetales	Dipodascaceae	Dipodascus
Papiliotrema	CE_L_d10-NF	0.0005	Fungi	Basidiomycota	Tremellomycetes	Tremellales	Rhynchogastremataceae	Papiliotrema
Naganishia	CE_L_d10-NF	0.0005	Fungi	Basidiomycota	Tremellomycetes	Filobasidiales	Filobasidiaceae	Naganishia
Debaryomyces	CE_L_d10-NF	0.0005	Fungi	Ascomycota	Saccharomycetes	Saccharomycetales	Debaryomycetaceae	Debaryomyces
Coniochaetaceae Family	CE_L_d10-NF	0.0004	Fungi	Ascomycota	Sordariomycetes	Coniochaetales	Coniochaetaceae	Coniochaetaceae Family
Geosmithia	CE_L_d10-NF	0.0004	Fungi	Ascomycota	Sordariomycetes	Hypocreales	Bionectriaceae	Geosmithia
Saccharomyces	CE_L_d10-NF	0.0004	Fungi	Ascomycota	Saccharomycetes	Saccharomycetales	Saccharomycetaceae	Saccharomyces
Apiotrichum	CE_L_d10-NF	0.0003	Fungi	Basidiomycota	Tremellomycetes	Trichosporonales	Trichosporonaceae	Apiotrichum
Alternaria	CE_L_d10-NF	0.0002	Fungi	Ascomycota	Dothideomycetes	Pleosporales	Pleosporaceae	Alternaria
Hannaella	CE_L_d10-NF	0.0002	Fungi	Basidiomycota	Tremellomycetes	Tremellales	Bulleribasidiaceae	Hannaella
Pseudopithomyces	CE_L_d10-NF	0.0002	Fungi	Ascomycota	Dothideomycetes	Pleosporales	Didymosphaeriaceae	Pseudopithomyces
Acremonium	CE_L_d10-NF	0.0001	Fungi	Ascomycota	Sordariomycetes	Hypocreales	Hypocreales_fam_Incertae_sedis	Acremonium
Incrucipulum	CE_L_d10-NF	0.0001	Fungi	Ascomycota	Leotiomycetes	Helotiales	Hyaloscyphaceae	Incrucipulum
Oidiodendron	CE_L_d10-NF	0.0001	Fungi	Ascomycota	Leotiomycetes	Helotiales	Myxotrichaceae	Oidiodendron
Vishniacozyma	CE_L_d10-NF	0.0001	Fungi	Basidiomycota	Tremellomycetes	Tremellales	Bulleribasidiaceae	Vishniacozyma
Nakaseomyces	CE_L_d10-NF	0.0001	Fungi	Ascomycota	Saccharomycetes	Saccharomycetales	Saccharomycetaceae	Nakaseomyces
Filobasidium	CE_L_d10-NF	0.0001	Fungi	Basidiomycota	Tremellomycetes	Filobasidiales	Filobasidiaceae	Filobasidium
Neocucurbitaria	CE_L_d10-NF	0.0001	Fungi	Ascomycota	Dothideomycetes	Pleosporales	Cucurbitariaceae	Neocucurbitaria
Cystobasidium	CE_L_d10-NF	0.0001	Fungi	Basidiomycota	Cystobasidiomycetes	Cystobasidiales	Cystobasidiaceae	Cystobasidium
Kodamaea	CE_L_d10-NF	0	Fungi	Ascomycota	Saccharomycetes	Saccharomycetales	Metschnikowiaceae	Kodamaea
Nectriaceae Family	CE_L_d10-NF	0	Fungi	Ascomycota	Sordariomycetes	Hypocreales	Nectriaceae	Nectriaceae Family
Gibberella	CE_L_d12-F	0.7887	Fungi	Ascomycota	Sordariomycetes	Hypocreales	Nectriaceae	Gibberella
Penicillium	CE_L_d12-F	0.0406	Fungi	Ascomycota	Eurotiomycetes	Eurotiales	Aspergillaceae	Penicillium
Aspergillus	CE_L_d12-F	0.0373	Fungi	Ascomycota	Eurotiomycetes	Eurotiales	Aspergillaceae	Aspergillus
Talaromyces	CE_L_d12-F	0.0156	Fungi	Ascomycota	Eurotiomycetes	Eurotiales	Trichocomaceae	Talaromyces
Scopulariopsis	CE_L_d12-F	0.0123	Fungi	Ascomycota	Sordariomycetes	Microascales	Microascaceae	Scopulariopsis
Meyerozyma	CE_L_d12-F	0.0121	Fungi	Ascomycota	Saccharomycetes	Saccharomycetales	Debaryomycetaceae	Meyerozyma
Wallemia	CE_L_d12-F	0.0087	Fungi	Basidiomycota	Wallemiomycetes	Wallemiales	Wallemiaceae	Wallemia
Fungi Kingdom	CE_L_d12-F	0.0068	Fungi	Fungi Kingdom	Fungi Kingdom	Fungi Kingdom	Fungi Kingdom	Fungi Kingdom
Sarocladium	CE_L_d12-F	0.0065	Fungi	Ascomycota	Sordariomycetes	Hypocreales	Hypocreales_fam_Incertae_sedis	Sarocladium
Cladosporium	CE_L_d12-F	0.006	Fungi	Ascomycota	Dothideomycetes	Capnodiales	Cladosporiaceae	Cladosporium
Phialemoniopsis	CE_L_d12-F	0.0059	Fungi	Ascomycota	Sordariomycetes	Xylariales	Xylariales_fam_Incertae_sedis	Phialemoniopsis
Xeromyces	CE_L_d12-F	0.0049	Fungi	Ascomycota	Eurotiomycetes	Eurotiales	Aspergillaceae	Xeromyces
Hyphopichia	CE_L_d12-F	0.0048	Fungi	Ascomycota	Saccharomycetes	Saccharomycetales	Debaryomycetaceae	Hyphopichia
Saccharomycetales Order	CE_L_d12-F	0.0036	Fungi	Ascomycota	Saccharomycetes	Saccharomycetales	Saccharomycetales Order	Saccharomycetales Order
Pyxidiophora	CE_L_d12-F	0.0036	Fungi	Ascomycota	Laboulbeniomycetes	Pyxidiophorales	Pyxidiophoraceae	Pyxidiophora
Mucor	CE_L_d12-F	0.0035	Fungi	Mucoromycota	Mucoromycetes	Mucorales	Mucoraceae	Mucor
Candida	CE_L_d12-F	0.0034	Fungi	Ascomycota	Saccharomycetes	Saccharomycetales	Saccharomycetales_fam_Incertae_sedis	Candida
Fusarium	CE_L_d12-F	0.0033	Fungi	Ascomycota	Sordariomycetes	Hypocreales	Nectriaceae	Fusarium
Ramularia	CE_L_d12-F	0.0027	Fungi	Ascomycota	Dothideomycetes	Capnodiales	Mycosphaerellaceae	Ramularia
Dipodascus	CE_L_d12-F	0.0027	Fungi	Ascomycota	Saccharomycetes	Saccharomycetales	Dipodascaceae	Dipodascus
Wickerhamomyces	CE_L_d12-F	0.0025	Fungi	Ascomycota	Saccharomycetes	Saccharomycetales	Phaffomycetaceae	Wickerhamomyces
Issatchenkia	CE_L_d12-F	0.0022	Fungi	Ascomycota	Saccharomycetes	Saccharomycetales	Saccharomycetaceae	Issatchenkia
Xerochrysium	CE_L_d12-F	0.0018	Fungi	Ascomycota	Eurotiomycetes	Eurotiales	Trichocomaceae	Xerochrysium
Kurtzmaniella	CE_L_d12-F	0.0017	Fungi	Ascomycota	Saccharomycetes	Saccharomycetales	Debaryomycetaceae	Kurtzmaniella
Rhynchogastrema	CE_L_d12-F	0.0016	Fungi	Basidiomycota	Tremellomycetes	Tremellales	Rhynchogastremataceae	Rhynchogastrema
Rhizopus	CE_L_d12-F	0.0013	Fungi	Mucoromycota	Mucoromycetes	Mucorales	Rhizopodaceae	Rhizopus
Suhomyces	CE_L_d12-F	0.0013	Fungi	Ascomycota	Saccharomycetes	Saccharomycetales	Saccharomycetales_fam_Incertae_sedis	Suhomyces
Diaporthaceae Family	CE_L_d12-F	0.0011	Fungi	Ascomycota	Sordariomycetes	Diaporthales	Diaporthaceae	Diaporthaceae Family
Didymellaceae Family	CE_L_d12-F	0.0011	Fungi	Ascomycota	Dothideomycetes	Pleosporales	Didymellaceae	Didymellaceae Family
Hannaella	CE_L_d12-F	0.001	Fungi	Basidiomycota	Tremellomycetes	Tremellales	Bulleribasidiaceae	Hannaella
Saccharomyces	CE_L_d12-F	0.0009	Fungi	Ascomycota	Saccharomycetes	Saccharomycetales	Saccharomycetaceae	Saccharomyces
Peniophora	CE_L_d12-F	0.0008	Fungi	Basidiomycota	Agaricomycetes	Russulales	Peniophoraceae	Peniophora
Trichosporon	CE_L_d12-F	0.0008	Fungi	Basidiomycota	Tremellomycetes	Trichosporonales	Trichosporonaceae	Trichosporon
Ascomycota Phylum	CE_L_d12-F	0.0008	Fungi	Ascomycota	Ascomycota Phylum	Ascomycota Phylum	Ascomycota Phylum	Ascomycota Phylum
Debaryomyces	CE_L_d12-F	0.0007	Fungi	Ascomycota	Saccharomycetes	Saccharomycetales	Debaryomycetaceae	Debaryomyces
Apiotrichum	CE_L_d12-F	0.0007	Fungi	Basidiomycota	Tremellomycetes	Trichosporonales	Trichosporonaceae	Apiotrichum
Exidia	CE_L_d12-F	0.0007	Fungi	Basidiomycota	Agaricomycetes	Auriculariales	Exidiaceae	Exidia
Incrucipulum	CE_L_d12-F	0.0006	Fungi	Ascomycota	Leotiomycetes	Helotiales	Hyaloscyphaceae	Incrucipulum
Cystobasidium	CE_L_d12-F	0.0006	Fungi	Basidiomycota	Cystobasidiomycetes	Cystobasidiales	Cystobasidiaceae	Cystobasidium
Clavispora	CE_L_d12-F	0.0006	Fungi	Ascomycota	Saccharomycetes	Saccharomycetales	Metschnikowiaceae	Clavispora
Acremonium	CE_L_d12-F	0.0006	Fungi	Ascomycota	Sordariomycetes	Hypocreales	Hypocreales_fam_Incertae_sedis	Acremonium
Rhodotorula	CE_L_d12-F	0.0006	Fungi	Basidiomycota	Microbotryomycetes	Sporidiobolales	Sporidiobolaceae	Rhodotorula
Naganishia	CE_L_d12-F	0.0005	Fungi	Basidiomycota	Tremellomycetes	Filobasidiales	Filobasidiaceae	Naganishia
Filobasidium	CE_L_d12-F	0.0005	Fungi	Basidiomycota	Tremellomycetes	Filobasidiales	Filobasidiaceae	Filobasidium
Sterigmatomyces	CE_L_d12-F	0.0004	Fungi	Basidiomycota	Agaricostilbomycetes	Agaricostilbales	Agaricostilbaceae	Sterigmatomyces
Cyberlindnera	CE_L_d12-F	0.0003	Fungi	Ascomycota	Saccharomycetes	Saccharomycetales	Phaffomycetaceae	Cyberlindnera
Trichoderma	CE_L_d12-F	0.0003	Fungi	Ascomycota	Sordariomycetes	Hypocreales	Hypocreaceae	Trichoderma
Cornuvesica	CE_L_d12-F	0.0003	Fungi	Ascomycota	Sordariomycetes	Ophiostomatales	Ophiostomataceae	Cornuvesica
Alternaria	CE_L_d12-F	0.0002	Fungi	Ascomycota	Dothideomycetes	Pleosporales	Pleosporaceae	Alternaria
Geosmithia	CE_L_d12-F	0.0002	Fungi	Ascomycota	Sordariomycetes	Hypocreales	Bionectriaceae	Geosmithia
Oidiodendron	CE_L_d12-F	0.0001	Fungi	Ascomycota	Leotiomycetes	Helotiales	Myxotrichaceae	Oidiodendron
Nectriaceae Family	CE_L_d12-F	0	Fungi	Ascomycota	Sordariomycetes	Hypocreales	Nectriaceae	Nectriaceae Family
Gibberella	CE_L_d12-NF	0.7876	Fungi	Ascomycota	Sordariomycetes	Hypocreales	Nectriaceae	Gibberella
Debaryomyces	CE_L_d12-NF	0.0681	Fungi	Ascomycota	Saccharomycetes	Saccharomycetales	Debaryomycetaceae	Debaryomyces
Meyerozyma	CE_L_d12-NF	0.0229	Fungi	Ascomycota	Saccharomycetes	Saccharomycetales	Debaryomycetaceae	Meyerozyma
Penicillium	CE_L_d12-NF	0.0183	Fungi	Ascomycota	Eurotiomycetes	Eurotiales	Aspergillaceae	Penicillium
Sarocladium	CE_L_d12-NF	0.0106	Fungi	Ascomycota	Sordariomycetes	Hypocreales	Hypocreales_fam_Incertae_sedis	Sarocladium
Aspergillus	CE_L_d12-NF	0.009	Fungi	Ascomycota	Eurotiomycetes	Eurotiales	Aspergillaceae	Aspergillus
Cladosporium	CE_L_d12-NF	0.0067	Fungi	Ascomycota	Dothideomycetes	Capnodiales	Cladosporiaceae	Cladosporium
Wickerhamomyces	CE_L_d12-NF	0.0062	Fungi	Ascomycota	Saccharomycetes	Saccharomycetales	Phaffomycetaceae	Wickerhamomyces
Fungi Kingdom	CE_L_d12-NF	0.0055	Fungi	Fungi Kingdom	Fungi Kingdom	Fungi Kingdom	Fungi Kingdom	Fungi Kingdom
Clavispora	CE_L_d12-NF	0.005	Fungi	Ascomycota	Saccharomycetes	Saccharomycetales	Metschnikowiaceae	Clavispora
Wallemia	CE_L_d12-NF	0.005	Fungi	Basidiomycota	Wallemiomycetes	Wallemiales	Wallemiaceae	Wallemia
Phialemoniopsis	CE_L_d12-NF	0.005	Fungi	Ascomycota	Sordariomycetes	Xylariales	Xylariales_fam_Incertae_sedis	Phialemoniopsis
Talaromyces	CE_L_d12-NF	0.0049	Fungi	Ascomycota	Eurotiomycetes	Eurotiales	Trichocomaceae	Talaromyces
Scopulariopsis	CE_L_d12-NF	0.0048	Fungi	Ascomycota	Sordariomycetes	Microascales	Microascaceae	Scopulariopsis
Saccharomycetales Order	CE_L_d12-NF	0.0045	Fungi	Ascomycota	Saccharomycetes	Saccharomycetales	Saccharomycetales Order	Saccharomycetales Order
Candida	CE_L_d12-NF	0.0044	Fungi	Ascomycota	Saccharomycetes	Saccharomycetales	Saccharomycetales_fam_Incertae_sedis	Candida
Fusarium	CE_L_d12-NF	0.0042	Fungi	Ascomycota	Sordariomycetes	Hypocreales	Nectriaceae	Fusarium
Hyphopichia	CE_L_d12-NF	0.0039	Fungi	Ascomycota	Saccharomycetes	Saccharomycetales	Debaryomycetaceae	Hyphopichia
Mucor	CE_L_d12-NF	0.0026	Fungi	Mucoromycota	Mucoromycetes	Mucorales	Mucoraceae	Mucor
Papiliotrema	CE_L_d12-NF	0.0021	Fungi	Basidiomycota	Tremellomycetes	Tremellales	Rhynchogastremataceae	Papiliotrema
Xeromyces	CE_L_d12-NF	0.002	Fungi	Ascomycota	Eurotiomycetes	Eurotiales	Aspergillaceae	Xeromyces
Issatchenkia	CE_L_d12-NF	0.002	Fungi	Ascomycota	Saccharomycetes	Saccharomycetales	Saccharomycetaceae	Issatchenkia
Rhodotorula	CE_L_d12-NF	0.0018	Fungi	Basidiomycota	Microbotryomycetes	Sporidiobolales	Sporidiobolaceae	Rhodotorula
Xerochrysium	CE_L_d12-NF	0.0013	Fungi	Ascomycota	Eurotiomycetes	Eurotiales	Trichocomaceae	Xerochrysium
Kurtzmaniella	CE_L_d12-NF	0.0011	Fungi	Ascomycota	Saccharomycetes	Saccharomycetales	Debaryomycetaceae	Kurtzmaniella
Dipodascus	CE_L_d12-NF	0.001	Fungi	Ascomycota	Saccharomycetes	Saccharomycetales	Dipodascaceae	Dipodascus
Diaporthaceae Family	CE_L_d12-NF	0.001	Fungi	Ascomycota	Sordariomycetes	Diaporthales	Diaporthaceae	Diaporthaceae Family
Pyxidiophora	CE_L_d12-NF	0.0009	Fungi	Ascomycota	Laboulbeniomycetes	Pyxidiophorales	Pyxidiophoraceae	Pyxidiophora
Suhomyces	CE_L_d12-NF	0.0009	Fungi	Ascomycota	Saccharomycetes	Saccharomycetales	Saccharomycetales_fam_Incertae_sedis	Suhomyces
Didymellaceae Family	CE_L_d12-NF	0.0008	Fungi	Ascomycota	Dothideomycetes	Pleosporales	Didymellaceae	Didymellaceae Family
Nectriaceae Family	CE_L_d12-NF	0.0008	Fungi	Ascomycota	Sordariomycetes	Hypocreales	Nectriaceae	Nectriaceae Family
Udeniozyma	CE_L_d12-NF	0.0006	Fungi	Basidiomycota	Microbotryomycetes	Microbotryomycetes_ord_Incertae_sedis	Chrysozymaceae	Udeniozyma
Incrucipulum	CE_L_d12-NF	0.0006	Fungi	Ascomycota	Leotiomycetes	Helotiales	Hyaloscyphaceae	Incrucipulum
Naganishia	CE_L_d12-NF	0.0005	Fungi	Basidiomycota	Tremellomycetes	Filobasidiales	Filobasidiaceae	Naganishia
Kodamaea	CE_L_d12-NF	0.0004	Fungi	Ascomycota	Saccharomycetes	Saccharomycetales	Metschnikowiaceae	Kodamaea
Alternaria	CE_L_d12-NF	0.0004	Fungi	Ascomycota	Dothideomycetes	Pleosporales	Pleosporaceae	Alternaria
Acremonium	CE_L_d12-NF	0.0004	Fungi	Ascomycota	Sordariomycetes	Hypocreales	Hypocreales_fam_Incertae_sedis	Acremonium
Ascomycota Phylum	CE_L_d12-NF	0.0003	Fungi	Ascomycota	Ascomycota Phylum	Ascomycota Phylum	Ascomycota Phylum	Ascomycota Phylum
Oidiodendron	CE_L_d12-NF	0.0003	Fungi	Ascomycota	Leotiomycetes	Helotiales	Myxotrichaceae	Oidiodendron
Rhynchogastrema	CE_L_d12-NF	0.0003	Fungi	Basidiomycota	Tremellomycetes	Tremellales	Rhynchogastremataceae	Rhynchogastrema
Hannaella	CE_L_d12-NF	0.0002	Fungi	Basidiomycota	Tremellomycetes	Tremellales	Bulleribasidiaceae	Hannaella
Nakaseomyces	CE_L_d12-NF	0.0002	Fungi	Ascomycota	Saccharomycetes	Saccharomycetales	Saccharomycetaceae	Nakaseomyces
Exobasidium	CE_L_d12-NF	0.0002	Fungi	Basidiomycota	Exobasidiomycetes	Exobasidiales	Exobasidiaceae	Exobasidium
Cyberlindnera	CE_L_d12-NF	0.0002	Fungi	Ascomycota	Saccharomycetes	Saccharomycetales	Phaffomycetaceae	Cyberlindnera
Purpureocillium	CE_L_d12-NF	0.0002	Fungi	Ascomycota	Sordariomycetes	Hypocreales	Ophiocordycipitaceae	Purpureocillium
Claussenomyces	CE_L_d12-NF	0.0002	Fungi	Ascomycota	Leotiomycetes	Helotiales	Helotiaceae	Claussenomyces
Cercospora	CE_L_d12-NF	0.0001	Fungi	Ascomycota	Dothideomycetes	Capnodiales	Mycosphaerellaceae	Cercospora
Sterigmatomyces	CE_L_d12-NF	0.0001	Fungi	Basidiomycota	Agaricostilbomycetes	Agaricostilbales	Agaricostilbaceae	Sterigmatomyces
Cornuvesica	CE_L_d12-NF	0.0001	Fungi	Ascomycota	Sordariomycetes	Ophiostomatales	Ophiostomataceae	Cornuvesica
Sclerotiniaceae Family	CE_L_d12-NF	0.0001	Fungi	Ascomycota	Leotiomycetes	Helotiales	Sclerotiniaceae	Sclerotiniaceae Family
Trichosporon	CE_L_d12-NF	0	Fungi	Basidiomycota	Tremellomycetes	Trichosporonales	Trichosporonaceae	Trichosporon
Gibberella	CE_L_d14-F	0.7556	Fungi	Ascomycota	Sordariomycetes	Hypocreales	Nectriaceae	Gibberella
Fungi Kingdom	CE_L_d14-F	0.0314	Fungi	Fungi Kingdom	Fungi Kingdom	Fungi Kingdom	Fungi Kingdom	Fungi Kingdom
Aspergillus	CE_L_d14-F	0.0274	Fungi	Ascomycota	Eurotiomycetes	Eurotiales	Aspergillaceae	Aspergillus
Meyerozyma	CE_L_d14-F	0.0244	Fungi	Ascomycota	Saccharomycetes	Saccharomycetales	Debaryomycetaceae	Meyerozyma
Penicillium	CE_L_d14-F	0.0208	Fungi	Ascomycota	Eurotiomycetes	Eurotiales	Aspergillaceae	Penicillium
Talaromyces	CE_L_d14-F	0.0118	Fungi	Ascomycota	Eurotiomycetes	Eurotiales	Trichocomaceae	Talaromyces
Sarocladium	CE_L_d14-F	0.0108	Fungi	Ascomycota	Sordariomycetes	Hypocreales	Hypocreales_fam_Incertae_sedis	Sarocladium
Wallemia	CE_L_d14-F	0.0107	Fungi	Basidiomycota	Wallemiomycetes	Wallemiales	Wallemiaceae	Wallemia
Fusarium	CE_L_d14-F	0.0101	Fungi	Ascomycota	Sordariomycetes	Hypocreales	Nectriaceae	Fusarium
Cladosporium	CE_L_d14-F	0.0088	Fungi	Ascomycota	Dothideomycetes	Capnodiales	Cladosporiaceae	Cladosporium
Phialemoniopsis	CE_L_d14-F	0.0082	Fungi	Ascomycota	Sordariomycetes	Xylariales	Xylariales_fam_Incertae_sedis	Phialemoniopsis
Scopulariopsis	CE_L_d14-F	0.0069	Fungi	Ascomycota	Sordariomycetes	Microascales	Microascaceae	Scopulariopsis
Saccharomycetales Order	CE_L_d14-F	0.0068	Fungi	Ascomycota	Saccharomycetes	Saccharomycetales	Saccharomycetales Order	Saccharomycetales Order
Diaporthaceae Family	CE_L_d14-F	0.0068	Fungi	Ascomycota	Sordariomycetes	Diaporthales	Diaporthaceae	Diaporthaceae Family
Rhodotorula	CE_L_d14-F	0.0067	Fungi	Basidiomycota	Microbotryomycetes	Sporidiobolales	Sporidiobolaceae	Rhodotorula
Wickerhamomyces	CE_L_d14-F	0.0063	Fungi	Ascomycota	Saccharomycetes	Saccharomycetales	Phaffomycetaceae	Wickerhamomyces
Xeromyces	CE_L_d14-F	0.0051	Fungi	Ascomycota	Eurotiomycetes	Eurotiales	Aspergillaceae	Xeromyces
Candida	CE_L_d14-F	0.0047	Fungi	Ascomycota	Saccharomycetes	Saccharomycetales	Saccharomycetales_fam_Incertae_sedis	Candida
Issatchenkia	CE_L_d14-F	0.0035	Fungi	Ascomycota	Saccharomycetes	Saccharomycetales	Saccharomycetaceae	Issatchenkia
Hyphopichia	CE_L_d14-F	0.0033	Fungi	Ascomycota	Saccharomycetes	Saccharomycetales	Debaryomycetaceae	Hyphopichia
Mucor	CE_L_d14-F	0.003	Fungi	Mucoromycota	Mucoromycetes	Mucorales	Mucoraceae	Mucor
Kurtzmaniella	CE_L_d14-F	0.0028	Fungi	Ascomycota	Saccharomycetes	Saccharomycetales	Debaryomycetaceae	Kurtzmaniella
Coniochaeta	CE_L_d14-F	0.0026	Fungi	Ascomycota	Sordariomycetes	Coniochaetales	Coniochaetaceae	Coniochaeta
Xerochrysium	CE_L_d14-F	0.0025	Fungi	Ascomycota	Eurotiomycetes	Eurotiales	Trichocomaceae	Xerochrysium
Pyxidiophora	CE_L_d14-F	0.0021	Fungi	Ascomycota	Laboulbeniomycetes	Pyxidiophorales	Pyxidiophoraceae	Pyxidiophora
Dipodascus	CE_L_d14-F	0.002	Fungi	Ascomycota	Saccharomycetes	Saccharomycetales	Dipodascaceae	Dipodascus
Nigrospora	CE_L_d14-F	0.0015	Fungi	Ascomycota	Sordariomycetes	Trichosphaeriales	Trichosphaeriaceae	Nigrospora
Naganishia	CE_L_d14-F	0.0014	Fungi	Basidiomycota	Tremellomycetes	Filobasidiales	Filobasidiaceae	Naganishia
Suhomyces	CE_L_d14-F	0.0013	Fungi	Ascomycota	Saccharomycetes	Saccharomycetales	Saccharomycetales_fam_Incertae_sedis	Suhomyces
Microascus	CE_L_d14-F	0.0011	Fungi	Ascomycota	Sordariomycetes	Microascales	Microascaceae	Microascus
Clavispora	CE_L_d14-F	0.0011	Fungi	Ascomycota	Saccharomycetes	Saccharomycetales	Metschnikowiaceae	Clavispora
Trichosporon	CE_L_d14-F	0.001	Fungi	Basidiomycota	Tremellomycetes	Trichosporonales	Trichosporonaceae	Trichosporon
Kodamaea	CE_L_d14-F	0.0009	Fungi	Ascomycota	Saccharomycetes	Saccharomycetales	Metschnikowiaceae	Kodamaea
Didymellaceae Family	CE_L_d14-F	0.0009	Fungi	Ascomycota	Dothideomycetes	Pleosporales	Didymellaceae	Didymellaceae Family
Geosmithia	CE_L_d14-F	0.0007	Fungi	Ascomycota	Sordariomycetes	Hypocreales	Bionectriaceae	Geosmithia
Cornuvesica	CE_L_d14-F	0.0005	Fungi	Ascomycota	Sordariomycetes	Ophiostomatales	Ophiostomataceae	Cornuvesica
Apiotrichum	CE_L_d14-F	0.0005	Fungi	Basidiomycota	Tremellomycetes	Trichosporonales	Trichosporonaceae	Apiotrichum
Trichoderma	CE_L_d14-F	0.0005	Fungi	Ascomycota	Sordariomycetes	Hypocreales	Hypocreaceae	Trichoderma
Ascomycota Phylum	CE_L_d14-F	0.0004	Fungi	Ascomycota	Ascomycota Phylum	Ascomycota Phylum	Ascomycota Phylum	Ascomycota Phylum
Rhynchogastrema	CE_L_d14-F	0.0004	Fungi	Basidiomycota	Tremellomycetes	Tremellales	Rhynchogastremataceae	Rhynchogastrema
Debaryomyces	CE_L_d14-F	0.0004	Fungi	Ascomycota	Saccharomycetes	Saccharomycetales	Debaryomycetaceae	Debaryomyces
Hannaella	CE_L_d14-F	0.0004	Fungi	Basidiomycota	Tremellomycetes	Tremellales	Bulleribasidiaceae	Hannaella
Acremonium	CE_L_d14-F	0.0003	Fungi	Ascomycota	Sordariomycetes	Hypocreales	Hypocreales_fam_Incertae_sedis	Acremonium
Cutaneotrichosporon	CE_L_d14-F	0.0003	Fungi	Basidiomycota	Tremellomycetes	Trichosporonales	Trichosporonaceae	Cutaneotrichosporon
Udeniozyma	CE_L_d14-F	0.0003	Fungi	Basidiomycota	Microbotryomycetes	Microbotryomycetes_ord_Incertae_sedis	Chrysozymaceae	Udeniozyma
Aureobasidium	CE_L_d14-F	0.0002	Fungi	Ascomycota	Dothideomycetes	Dothideales	Aureobasidiaceae	Aureobasidium
Occultifur	CE_L_d14-F	0.0002	Fungi	Basidiomycota	Cystobasidiomycetes	Cystobasidiales	Cystobasidiaceae	Occultifur
Filobasidium	CE_L_d14-F	0.0001	Fungi	Basidiomycota	Tremellomycetes	Filobasidiales	Filobasidiaceae	Filobasidium
Yueomyces	CE_L_d14-F	0.0001	Fungi	Ascomycota	Saccharomycetes	Saccharomycetales	Saccharomycetaceae	Yueomyces
Phlebia	CE_L_d14-F	0.0001	Fungi	Basidiomycota	Agaricomycetes	Polyporales	Meruliaceae	Phlebia
Oidiodendron	CE_L_d14-F	0.0001	Fungi	Ascomycota	Leotiomycetes	Helotiales	Myxotrichaceae	Oidiodendron
Papiliotrema	CE_L_d14-F	0.0001	Fungi	Basidiomycota	Tremellomycetes	Tremellales	Rhynchogastremataceae	Papiliotrema
Gibberella	CE_L_d14-NF	0.7408	Fungi	Ascomycota	Sordariomycetes	Hypocreales	Nectriaceae	Gibberella
Penicillium	CE_L_d14-NF	0.0288	Fungi	Ascomycota	Eurotiomycetes	Eurotiales	Aspergillaceae	Penicillium
Meyerozyma	CE_L_d14-NF	0.0272	Fungi	Ascomycota	Saccharomycetes	Saccharomycetales	Debaryomycetaceae	Meyerozyma
Aspergillus	CE_L_d14-NF	0.0201	Fungi	Ascomycota	Eurotiomycetes	Eurotiales	Aspergillaceae	Aspergillus
Fungi Kingdom	CE_L_d14-NF	0.0185	Fungi	Fungi Kingdom	Fungi Kingdom	Fungi Kingdom	Fungi Kingdom	Fungi Kingdom
Sarocladium	CE_L_d14-NF	0.0179	Fungi	Ascomycota	Sordariomycetes	Hypocreales	Hypocreales_fam_Incertae_sedis	Sarocladium
Wallemia	CE_L_d14-NF	0.0159	Fungi	Basidiomycota	Wallemiomycetes	Wallemiales	Wallemiaceae	Wallemia
Rhodotorula	CE_L_d14-NF	0.0143	Fungi	Basidiomycota	Microbotryomycetes	Sporidiobolales	Sporidiobolaceae	Rhodotorula
Talaromyces	CE_L_d14-NF	0.0131	Fungi	Ascomycota	Eurotiomycetes	Eurotiales	Trichocomaceae	Talaromyces
Wickerhamomyces	CE_L_d14-NF	0.0114	Fungi	Ascomycota	Saccharomycetes	Saccharomycetales	Phaffomycetaceae	Wickerhamomyces
Cladosporium	CE_L_d14-NF	0.0091	Fungi	Ascomycota	Dothideomycetes	Capnodiales	Cladosporiaceae	Cladosporium
Pyxidiophora	CE_L_d14-NF	0.0082	Fungi	Ascomycota	Laboulbeniomycetes	Pyxidiophorales	Pyxidiophoraceae	Pyxidiophora
Scopulariopsis	CE_L_d14-NF	0.0082	Fungi	Ascomycota	Sordariomycetes	Microascales	Microascaceae	Scopulariopsis
Diaporthaceae Family	CE_L_d14-NF	0.0077	Fungi	Ascomycota	Sordariomycetes	Diaporthales	Diaporthaceae	Diaporthaceae Family
Phialemoniopsis	CE_L_d14-NF	0.0069	Fungi	Ascomycota	Sordariomycetes	Xylariales	Xylariales_fam_Incertae_sedis	Phialemoniopsis
Fusarium	CE_L_d14-NF	0.0061	Fungi	Ascomycota	Sordariomycetes	Hypocreales	Nectriaceae	Fusarium
Issatchenkia	CE_L_d14-NF	0.0055	Fungi	Ascomycota	Saccharomycetes	Saccharomycetales	Saccharomycetaceae	Issatchenkia
Saccharomycetales Order	CE_L_d14-NF	0.0034	Fungi	Ascomycota	Saccharomycetes	Saccharomycetales	Saccharomycetales Order	Saccharomycetales Order
Xeromyces	CE_L_d14-NF	0.0031	Fungi	Ascomycota	Eurotiomycetes	Eurotiales	Aspergillaceae	Xeromyces
Hyphopichia	CE_L_d14-NF	0.0029	Fungi	Ascomycota	Saccharomycetes	Saccharomycetales	Debaryomycetaceae	Hyphopichia
Candida	CE_L_d14-NF	0.0029	Fungi	Ascomycota	Saccharomycetes	Saccharomycetales	Saccharomycetales_fam_Incertae_sedis	Candida
Kurtzmaniella	CE_L_d14-NF	0.0023	Fungi	Ascomycota	Saccharomycetes	Saccharomycetales	Debaryomycetaceae	Kurtzmaniella
Sterigmatomyces	CE_L_d14-NF	0.0022	Fungi	Basidiomycota	Agaricostilbomycetes	Agaricostilbales	Agaricostilbaceae	Sterigmatomyces
Clavispora	CE_L_d14-NF	0.002	Fungi	Ascomycota	Saccharomycetes	Saccharomycetales	Metschnikowiaceae	Clavispora
Mucor	CE_L_d14-NF	0.0019	Fungi	Mucoromycota	Mucoromycetes	Mucorales	Mucoraceae	Mucor
Naganishia	CE_L_d14-NF	0.0017	Fungi	Basidiomycota	Tremellomycetes	Filobasidiales	Filobasidiaceae	Naganishia
Trichoderma	CE_L_d14-NF	0.0015	Fungi	Ascomycota	Sordariomycetes	Hypocreales	Hypocreaceae	Trichoderma
Didymellaceae Family	CE_L_d14-NF	0.0015	Fungi	Ascomycota	Dothideomycetes	Pleosporales	Didymellaceae	Didymellaceae Family
Oidiodendron	CE_L_d14-NF	0.0013	Fungi	Ascomycota	Leotiomycetes	Helotiales	Myxotrichaceae	Oidiodendron
Rhynchogastrema	CE_L_d14-NF	0.0013	Fungi	Basidiomycota	Tremellomycetes	Tremellales	Rhynchogastremataceae	Rhynchogastrema
Xerochrysium	CE_L_d14-NF	0.0013	Fungi	Ascomycota	Eurotiomycetes	Eurotiales	Trichocomaceae	Xerochrysium
Nigrospora	CE_L_d14-NF	0.0011	Fungi	Ascomycota	Sordariomycetes	Trichosphaeriales	Trichosphaeriaceae	Nigrospora
Monascus	CE_L_d14-NF	0.001	Fungi	Ascomycota	Eurotiomycetes	Eurotiales	Aspergillaceae	Monascus
Cornuvesica	CE_L_d14-NF	0.0009	Fungi	Ascomycota	Sordariomycetes	Ophiostomatales	Ophiostomataceae	Cornuvesica
Hannaella	CE_L_d14-NF	0.0008	Fungi	Basidiomycota	Tremellomycetes	Tremellales	Bulleribasidiaceae	Hannaella
Cyberlindnera	CE_L_d14-NF	0.0007	Fungi	Ascomycota	Saccharomycetes	Saccharomycetales	Phaffomycetaceae	Cyberlindnera
Kodamaea	CE_L_d14-NF	0.0006	Fungi	Ascomycota	Saccharomycetes	Saccharomycetales	Metschnikowiaceae	Kodamaea
Dipodascus	CE_L_d14-NF	0.0006	Fungi	Ascomycota	Saccharomycetes	Saccharomycetales	Dipodascaceae	Dipodascus
Neocucurbitaria	CE_L_d14-NF	0.0005	Fungi	Ascomycota	Dothideomycetes	Pleosporales	Cucurbitariaceae	Neocucurbitaria
Coniochaeta	CE_L_d14-NF	0.0005	Fungi	Ascomycota	Sordariomycetes	Coniochaetales	Coniochaetaceae	Coniochaeta
Trichosporon	CE_L_d14-NF	0.0004	Fungi	Basidiomycota	Tremellomycetes	Trichosporonales	Trichosporonaceae	Trichosporon
Coniochaetaceae Family	CE_L_d14-NF	0.0004	Fungi	Ascomycota	Sordariomycetes	Coniochaetales	Coniochaetaceae	Coniochaetaceae Family
Suhomyces	CE_L_d14-NF	0.0004	Fungi	Ascomycota	Saccharomycetes	Saccharomycetales	Saccharomycetales_fam_Incertae_sedis	Suhomyces
Pseudopithomyces	CE_L_d14-NF	0.0004	Fungi	Ascomycota	Dothideomycetes	Pleosporales	Didymosphaeriaceae	Pseudopithomyces
Claussenomyces	CE_L_d14-NF	0.0003	Fungi	Ascomycota	Leotiomycetes	Helotiales	Helotiaceae	Claussenomyces
Thermomyces	CE_L_d14-NF	0.0003	Fungi	Ascomycota	Eurotiomycetes	Eurotiales	Trichocomaceae	Thermomyces
Cystobasidium	CE_L_d14-NF	0.0002	Fungi	Basidiomycota	Cystobasidiomycetes	Cystobasidiales	Cystobasidiaceae	Cystobasidium
Nakaseomyces	CE_L_d14-NF	0.0002	Fungi	Ascomycota	Saccharomycetes	Saccharomycetales	Saccharomycetaceae	Nakaseomyces
Debaryomyces	CE_L_d14-NF	0.0002	Fungi	Ascomycota	Saccharomycetes	Saccharomycetales	Debaryomycetaceae	Debaryomyces
Neosetophoma	CE_L_d14-NF	0.0002	Fungi	Ascomycota	Dothideomycetes	Pleosporales	Phaeosphaeriaceae	Neosetophoma
Alternaria	CE_L_d14-NF	0.0002	Fungi	Ascomycota	Dothideomycetes	Pleosporales	Pleosporaceae	Alternaria
Ascomycota Phylum	CE_L_d14-NF	0.0002	Fungi	Ascomycota	Ascomycota Phylum	Ascomycota Phylum	Ascomycota Phylum	Ascomycota Phylum
Epicoccum	CE_L_d14-NF	0.0001	Fungi	Ascomycota	Dothideomycetes	Pleosporales	Didymellaceae	Epicoccum
Exobasidium	CE_L_d14-NF	0.0001	Fungi	Basidiomycota	Exobasidiomycetes	Exobasidiales	Exobasidiaceae	Exobasidium
Occultifur	CE_L_d14-NF	0.0001	Fungi	Basidiomycota	Cystobasidiomycetes	Cystobasidiales	Cystobasidiaceae	Occultifur
Papiliotrema	CE_L_d14-NF	0.0001	Fungi	Basidiomycota	Tremellomycetes	Tremellales	Rhynchogastremataceae	Papiliotrema
Apiotrichum	CE_L_d14-NF	0.0001	Fungi	Basidiomycota	Tremellomycetes	Trichosporonales	Trichosporonaceae	Apiotrichum
Nectriaceae Family	CE_L_d14-NF	0	Fungi	Ascomycota	Sordariomycetes	Hypocreales	Nectriaceae	Nectriaceae Family
Gibberella	CE_M_d01-F	0.5361	Fungi	Ascomycota	Sordariomycetes	Hypocreales	Nectriaceae	Gibberella
Fungi Kingdom	CE_M_d01-F	0.1963	Fungi	Fungi Kingdom	Fungi Kingdom	Fungi Kingdom	Fungi Kingdom	Fungi Kingdom
Aspergillus	CE_M_d01-F	0.0353	Fungi	Ascomycota	Eurotiomycetes	Eurotiales	Aspergillaceae	Aspergillus
Talaromyces	CE_M_d01-F	0.0294	Fungi	Ascomycota	Eurotiomycetes	Eurotiales	Trichocomaceae	Talaromyces
Ramularia	CE_M_d01-F	0.0196	Fungi	Ascomycota	Dothideomycetes	Capnodiales	Mycosphaerellaceae	Ramularia
Didymellaceae Family	CE_M_d01-F	0.0192	Fungi	Ascomycota	Dothideomycetes	Pleosporales	Didymellaceae	Didymellaceae Family
Dipodascus	CE_M_d01-F	0.0184	Fungi	Ascomycota	Saccharomycetes	Saccharomycetales	Dipodascaceae	Dipodascus
Ascomycota Phylum	CE_M_d01-F	0.0174	Fungi	Ascomycota	Ascomycota Phylum	Ascomycota Phylum	Ascomycota Phylum	Ascomycota Phylum
Diaporthaceae Family	CE_M_d01-F	0.0151	Fungi	Ascomycota	Sordariomycetes	Diaporthales	Diaporthaceae	Diaporthaceae Family
Meyerozyma	CE_M_d01-F	0.0145	Fungi	Ascomycota	Saccharomycetes	Saccharomycetales	Debaryomycetaceae	Meyerozyma
Holtermanniella	CE_M_d01-F	0.0118	Fungi	Basidiomycota	Tremellomycetes	Holtermanniales	Holtermanniales_fam_Incertae_sedis	Holtermanniella
Exidia	CE_M_d01-F	0.0115	Fungi	Basidiomycota	Agaricomycetes	Auriculariales	Exidiaceae	Exidia
Sarocladium	CE_M_d01-F	0.0108	Fungi	Ascomycota	Sordariomycetes	Hypocreales	Hypocreales_fam_Incertae_sedis	Sarocladium
Coniochaeta	CE_M_d01-F	0.0099	Fungi	Ascomycota	Sordariomycetes	Coniochaetales	Coniochaetaceae	Coniochaeta
Verrucocladosporium	CE_M_d01-F	0.009	Fungi	Ascomycota	Dothideomycetes	Capnodiales	Cladosporiaceae	Verrucocladosporium
Cladosporium	CE_M_d01-F	0.0082	Fungi	Ascomycota	Dothideomycetes	Capnodiales	Cladosporiaceae	Cladosporium
Incrucipulum	CE_M_d01-F	0.0081	Fungi	Ascomycota	Leotiomycetes	Helotiales	Hyaloscyphaceae	Incrucipulum
Malassezia	CE_M_d01-F	0.0067	Fungi	Basidiomycota	Malasseziomycetes	Malasseziales	Malasseziaceae	Malassezia
Xerochrysium	CE_M_d01-F	0.0057	Fungi	Ascomycota	Eurotiomycetes	Eurotiales	Trichocomaceae	Xerochrysium
Curvularia	CE_M_d01-F	0.0047	Fungi	Ascomycota	Dothideomycetes	Pleosporales	Pleosporaceae	Curvularia
Phialemoniopsis	CE_M_d01-F	0.0044	Fungi	Ascomycota	Sordariomycetes	Xylariales	Xylariales_fam_Incertae_sedis	Phialemoniopsis
Monascus	CE_M_d01-F	0.0042	Fungi	Ascomycota	Eurotiomycetes	Eurotiales	Aspergillaceae	Monascus
Curvibasidium	CE_M_d01-F	0.0038	Fungi	Basidiomycota	Microbotryomycetes	Microbotryomycetes_ord_Incertae_sedis	Microbotryomycetes_fam_Incertae_sedis	Curvibasidium
Basidiomycota Phylum	CE_M_d01-F	0.0001	Fungi	Basidiomycota	Basidiomycota Phylum	Basidiomycota Phylum	Basidiomycota Phylum	Basidiomycota Phylum
Gibberella	CE_M_d01-NF	0.4949	Fungi	Ascomycota	Sordariomycetes	Hypocreales	Nectriaceae	Gibberella
Fungi Kingdom	CE_M_d01-NF	0.1924	Fungi	Fungi Kingdom	Fungi Kingdom	Fungi Kingdom	Fungi Kingdom	Fungi Kingdom
Sarocladium	CE_M_d01-NF	0.0603	Fungi	Ascomycota	Sordariomycetes	Hypocreales	Hypocreales_fam_Incertae_sedis	Sarocladium
Aspergillus	CE_M_d01-NF	0.0403	Fungi	Ascomycota	Eurotiomycetes	Eurotiales	Aspergillaceae	Aspergillus
Wickerhamomyces	CE_M_d01-NF	0.036	Fungi	Ascomycota	Saccharomycetes	Saccharomycetales	Phaffomycetaceae	Wickerhamomyces
Ramularia	CE_M_d01-NF	0.0338	Fungi	Ascomycota	Dothideomycetes	Capnodiales	Mycosphaerellaceae	Ramularia
Penicillium	CE_M_d01-NF	0.0321	Fungi	Ascomycota	Eurotiomycetes	Eurotiales	Aspergillaceae	Penicillium
Saccharomycetales Order	CE_M_d01-NF	0.0297	Fungi	Ascomycota	Saccharomycetes	Saccharomycetales	Saccharomycetales Order	Saccharomycetales Order
Didymellaceae Family	CE_M_d01-NF	0.0283	Fungi	Ascomycota	Dothideomycetes	Pleosporales	Didymellaceae	Didymellaceae Family
Ascomycota Phylum	CE_M_d01-NF	0.0143	Fungi	Ascomycota	Ascomycota Phylum	Ascomycota Phylum	Ascomycota Phylum	Ascomycota Phylum
Monascus	CE_M_d01-NF	0.0061	Fungi	Ascomycota	Eurotiomycetes	Eurotiales	Aspergillaceae	Monascus
Meyerozyma	CE_M_d01-NF	0.0054	Fungi	Ascomycota	Saccharomycetes	Saccharomycetales	Debaryomycetaceae	Meyerozyma
Neosetophoma	CE_M_d01-NF	0.0051	Fungi	Ascomycota	Dothideomycetes	Pleosporales	Phaeosphaeriaceae	Neosetophoma
Xerochrysium	CE_M_d01-NF	0.0042	Fungi	Ascomycota	Eurotiomycetes	Eurotiales	Trichocomaceae	Xerochrysium
Candida	CE_M_d01-NF	0.0041	Fungi	Ascomycota	Saccharomycetes	Saccharomycetales	Saccharomycetales_fam_Incertae_sedis	Candida
Debaryomyces	CE_M_d01-NF	0.0037	Fungi	Ascomycota	Saccharomycetes	Saccharomycetales	Debaryomycetaceae	Debaryomyces
Hyphopichia	CE_M_d01-NF	0.0031	Fungi	Ascomycota	Saccharomycetes	Saccharomycetales	Debaryomycetaceae	Hyphopichia
Cladosporium	CE_M_d01-NF	0.0019	Fungi	Ascomycota	Dothideomycetes	Capnodiales	Cladosporiaceae	Cladosporium
Microascus	CE_M_d01-NF	0.0014	Fungi	Ascomycota	Sordariomycetes	Microascales	Microascaceae	Microascus
Phialemoniopsis	CE_M_d01-NF	0.0012	Fungi	Ascomycota	Sordariomycetes	Xylariales	Xylariales_fam_Incertae_sedis	Phialemoniopsis
Rhodosporidiobolus	CE_M_d01-NF	0.0009	Fungi	Basidiomycota	Microbotryomycetes	Sporidiobolales	Sporidiobolaceae	Rhodosporidiobolus
Pyxidiophora	CE_M_d01-NF	0.0006	Fungi	Ascomycota	Laboulbeniomycetes	Pyxidiophorales	Pyxidiophoraceae	Pyxidiophora
Fungi Kingdom	CE_M_d02-F	0.4768	Fungi	Fungi Kingdom	Fungi Kingdom	Fungi Kingdom	Fungi Kingdom	Fungi Kingdom
Gibberella	CE_M_d02-F	0.4017	Fungi	Ascomycota	Sordariomycetes	Hypocreales	Nectriaceae	Gibberella
Cladosporium	CE_M_d02-F	0.0304	Fungi	Ascomycota	Dothideomycetes	Capnodiales	Cladosporiaceae	Cladosporium
Neosetophoma	CE_M_d02-F	0.0226	Fungi	Ascomycota	Dothideomycetes	Pleosporales	Phaeosphaeriaceae	Neosetophoma
Ascomycota Phylum	CE_M_d02-F	0.0128	Fungi	Ascomycota	Ascomycota Phylum	Ascomycota Phylum	Ascomycota Phylum	Ascomycota Phylum
Saccharomycetales Order	CE_M_d02-F	0.0118	Fungi	Ascomycota	Saccharomycetes	Saccharomycetales	Saccharomycetales Order	Saccharomycetales Order
Ramularia	CE_M_d02-F	0.0116	Fungi	Ascomycota	Dothideomycetes	Capnodiales	Mycosphaerellaceae	Ramularia
Wallemia	CE_M_d02-F	0.0096	Fungi	Basidiomycota	Wallemiomycetes	Wallemiales	Wallemiaceae	Wallemia
Coniochaeta	CE_M_d02-F	0.0061	Fungi	Ascomycota	Sordariomycetes	Coniochaetales	Coniochaetaceae	Coniochaeta
Sarocladium	CE_M_d02-F	0.0059	Fungi	Ascomycota	Sordariomycetes	Hypocreales	Hypocreales_fam_Incertae_sedis	Sarocladium
Penicillium	CE_M_d02-F	0.0057	Fungi	Ascomycota	Eurotiomycetes	Eurotiales	Aspergillaceae	Penicillium
Aspergillus	CE_M_d02-F	0.0021	Fungi	Ascomycota	Eurotiomycetes	Eurotiales	Aspergillaceae	Aspergillus
Clavispora	CE_M_d02-F	0.0014	Fungi	Ascomycota	Saccharomycetes	Saccharomycetales	Metschnikowiaceae	Clavispora
Meyerozyma	CE_M_d02-F	0.0006	Fungi	Ascomycota	Saccharomycetes	Saccharomycetales	Debaryomycetaceae	Meyerozyma
Talaromyces	CE_M_d02-F	0.0005	Fungi	Ascomycota	Eurotiomycetes	Eurotiales	Trichocomaceae	Talaromyces
Curvibasidium	CE_M_d02-F	0.0002	Fungi	Basidiomycota	Microbotryomycetes	Microbotryomycetes_ord_Incertae_sedis	Microbotryomycetes_fam_Incertae_sedis	Curvibasidium
Basidiomycota Phylum	CE_M_d02-F	0.0002	Fungi	Basidiomycota	Basidiomycota Phylum	Basidiomycota Phylum	Basidiomycota Phylum	Basidiomycota Phylum
Gibberella	CE_M_d02-NF	0.4164	Fungi	Ascomycota	Sordariomycetes	Hypocreales	Nectriaceae	Gibberella
Fungi Kingdom	CE_M_d02-NF	0.3642	Fungi	Fungi Kingdom	Fungi Kingdom	Fungi Kingdom	Fungi Kingdom	Fungi Kingdom
Naganishia	CE_M_d02-NF	0.023	Fungi	Basidiomycota	Tremellomycetes	Filobasidiales	Filobasidiaceae	Naganishia
Cordycipitaceae Family	CE_M_d02-NF	0.0216	Fungi	Ascomycota	Sordariomycetes	Hypocreales	Cordycipitaceae	Cordycipitaceae Family
Diaporthaceae Family	CE_M_d02-NF	0.0209	Fungi	Ascomycota	Sordariomycetes	Diaporthales	Diaporthaceae	Diaporthaceae Family
Cladosporium	CE_M_d02-NF	0.0184	Fungi	Ascomycota	Dothideomycetes	Capnodiales	Cladosporiaceae	Cladosporium
Verrucocladosporium	CE_M_d02-NF	0.0183	Fungi	Ascomycota	Dothideomycetes	Capnodiales	Cladosporiaceae	Verrucocladosporium
Fusarium	CE_M_d02-NF	0.0164	Fungi	Ascomycota	Sordariomycetes	Hypocreales	Nectriaceae	Fusarium
Ramularia	CE_M_d02-NF	0.0152	Fungi	Ascomycota	Dothideomycetes	Capnodiales	Mycosphaerellaceae	Ramularia
Ascomycota Phylum	CE_M_d02-NF	0.015	Fungi	Ascomycota	Ascomycota Phylum	Ascomycota Phylum	Ascomycota Phylum	Ascomycota Phylum
Phialemoniopsis	CE_M_d02-NF	0.0134	Fungi	Ascomycota	Sordariomycetes	Xylariales	Xylariales_fam_Incertae_sedis	Phialemoniopsis
Sarocladium	CE_M_d02-NF	0.0119	Fungi	Ascomycota	Sordariomycetes	Hypocreales	Hypocreales_fam_Incertae_sedis	Sarocladium
Holtermanniella	CE_M_d02-NF	0.008	Fungi	Basidiomycota	Tremellomycetes	Holtermanniales	Holtermanniales_fam_Incertae_sedis	Holtermanniella
Rhodotorula	CE_M_d02-NF	0.0079	Fungi	Basidiomycota	Microbotryomycetes	Sporidiobolales	Sporidiobolaceae	Rhodotorula
Talaromyces	CE_M_d02-NF	0.0078	Fungi	Ascomycota	Eurotiomycetes	Eurotiales	Trichocomaceae	Talaromyces
Curvibasidium	CE_M_d02-NF	0.0071	Fungi	Basidiomycota	Microbotryomycetes	Microbotryomycetes_ord_Incertae_sedis	Microbotryomycetes_fam_Incertae_sedis	Curvibasidium
Diaporthe	CE_M_d02-NF	0.007	Fungi	Ascomycota	Sordariomycetes	Diaporthales	Diaporthaceae	Diaporthe
Sterigmatomyces	CE_M_d02-NF	0.0044	Fungi	Basidiomycota	Agaricostilbomycetes	Agaricostilbales	Agaricostilbaceae	Sterigmatomyces
Debaryomyces	CE_M_d02-NF	0.0017	Fungi	Ascomycota	Saccharomycetes	Saccharomycetales	Debaryomycetaceae	Debaryomyces
Aspergillus	CE_M_d02-NF	0.0012	Fungi	Ascomycota	Eurotiomycetes	Eurotiales	Aspergillaceae	Aspergillus
Chytridiomycota Phylum	CE_M_d02-NF	0.0001	Fungi	Chytridiomycota	Chytridiomycota Phylum	Chytridiomycota Phylum	Chytridiomycota Phylum	Chytridiomycota Phylum
Basidiomycota Phylum	CE_M_d02-NF	0.0001	Fungi	Basidiomycota	Basidiomycota Phylum	Basidiomycota Phylum	Basidiomycota Phylum	Basidiomycota Phylum
Gibberella	CE_M_d03-F	0.5099	Fungi	Ascomycota	Sordariomycetes	Hypocreales	Nectriaceae	Gibberella
Fungi Kingdom	CE_M_d03-F	0.2953	Fungi	Fungi Kingdom	Fungi Kingdom	Fungi Kingdom	Fungi Kingdom	Fungi Kingdom
Pseudopithomyces	CE_M_d03-F	0.0473	Fungi	Ascomycota	Dothideomycetes	Pleosporales	Didymosphaeriaceae	Pseudopithomyces
Neosetophoma	CE_M_d03-F	0.0239	Fungi	Ascomycota	Dothideomycetes	Pleosporales	Phaeosphaeriaceae	Neosetophoma
Cladosporium	CE_M_d03-F	0.0211	Fungi	Ascomycota	Dothideomycetes	Capnodiales	Cladosporiaceae	Cladosporium
Sarocladium	CE_M_d03-F	0.0167	Fungi	Ascomycota	Sordariomycetes	Hypocreales	Hypocreales_fam_Incertae_sedis	Sarocladium
Penicillium	CE_M_d03-F	0.0148	Fungi	Ascomycota	Eurotiomycetes	Eurotiales	Aspergillaceae	Penicillium
Aspergillus	CE_M_d03-F	0.0146	Fungi	Ascomycota	Eurotiomycetes	Eurotiales	Aspergillaceae	Aspergillus
Monascus	CE_M_d03-F	0.0117	Fungi	Ascomycota	Eurotiomycetes	Eurotiales	Aspergillaceae	Monascus
Ascomycota Phylum	CE_M_d03-F	0.0114	Fungi	Ascomycota	Ascomycota Phylum	Ascomycota Phylum	Ascomycota Phylum	Ascomycota Phylum
Acaulium	CE_M_d03-F	0.0108	Fungi	Ascomycota	Sordariomycetes	Microascales	Microascaceae	Acaulium
Rhodosporidiobolus	CE_M_d03-F	0.0071	Fungi	Basidiomycota	Microbotryomycetes	Sporidiobolales	Sporidiobolaceae	Rhodosporidiobolus
Kurtzmaniella	CE_M_d03-F	0.0048	Fungi	Ascomycota	Saccharomycetes	Saccharomycetales	Debaryomycetaceae	Kurtzmaniella
Rhynchogastrema	CE_M_d03-F	0.0038	Fungi	Basidiomycota	Tremellomycetes	Tremellales	Rhynchogastremataceae	Rhynchogastrema
Diaporthaceae Family	CE_M_d03-F	0.0036	Fungi	Ascomycota	Sordariomycetes	Diaporthales	Diaporthaceae	Diaporthaceae Family
Basidiomycota Phylum	CE_M_d03-F	0.0016	Fungi	Basidiomycota	Basidiomycota Phylum	Basidiomycota Phylum	Basidiomycota Phylum	Basidiomycota Phylum
Saccharomycetales Order	CE_M_d03-F	0.0016	Fungi	Ascomycota	Saccharomycetes	Saccharomycetales	Saccharomycetales Order	Saccharomycetales Order
other	CE_M_d03-F	0	Fungi	Ascomycota	Pezizomycotina_cls_Incertae_sedis	Pezizomycotina_ord_Incertae_sedis	Pezizomycotina_fam_Incertae_sedis	Ciliophora
Gibberella	CE_M_d03-NF	0.4139	Fungi	Ascomycota	Sordariomycetes	Hypocreales	Nectriaceae	Gibberella
Fungi Kingdom	CE_M_d03-NF	0.3741	Fungi	Fungi Kingdom	Fungi Kingdom	Fungi Kingdom	Fungi Kingdom	Fungi Kingdom
Aspergillus	CE_M_d03-NF	0.0549	Fungi	Ascomycota	Eurotiomycetes	Eurotiales	Aspergillaceae	Aspergillus
Sarocladium	CE_M_d03-NF	0.042	Fungi	Ascomycota	Sordariomycetes	Hypocreales	Hypocreales_fam_Incertae_sedis	Sarocladium
Malassezia	CE_M_d03-NF	0.0181	Fungi	Basidiomycota	Malasseziomycetes	Malasseziales	Malasseziaceae	Malassezia
Cladosporium	CE_M_d03-NF	0.0173	Fungi	Ascomycota	Dothideomycetes	Capnodiales	Cladosporiaceae	Cladosporium
Incrucipulum	CE_M_d03-NF	0.0161	Fungi	Ascomycota	Leotiomycetes	Helotiales	Hyaloscyphaceae	Incrucipulum
Rhodotorula	CE_M_d03-NF	0.0109	Fungi	Basidiomycota	Microbotryomycetes	Sporidiobolales	Sporidiobolaceae	Rhodotorula
Meyerozyma	CE_M_d03-NF	0.0105	Fungi	Ascomycota	Saccharomycetes	Saccharomycetales	Debaryomycetaceae	Meyerozyma
Ascomycota Phylum	CE_M_d03-NF	0.0065	Fungi	Ascomycota	Ascomycota Phylum	Ascomycota Phylum	Ascomycota Phylum	Ascomycota Phylum
Exidia	CE_M_d03-NF	0.0061	Fungi	Basidiomycota	Agaricomycetes	Auriculariales	Exidiaceae	Exidia
Phialemoniopsis	CE_M_d03-NF	0.0051	Fungi	Ascomycota	Sordariomycetes	Xylariales	Xylariales_fam_Incertae_sedis	Phialemoniopsis
Wickerhamomyces	CE_M_d03-NF	0.0047	Fungi	Ascomycota	Saccharomycetes	Saccharomycetales	Phaffomycetaceae	Wickerhamomyces
Rhizopus	CE_M_d03-NF	0.0046	Fungi	Mucoromycota	Mucoromycetes	Mucorales	Rhizopodaceae	Rhizopus
Tausonia	CE_M_d03-NF	0.0045	Fungi	Basidiomycota	Tremellomycetes	Cystofilobasidiales	Mrakiaceae	Tausonia
Coniochaeta	CE_M_d03-NF	0.0027	Fungi	Ascomycota	Sordariomycetes	Coniochaetales	Coniochaetaceae	Coniochaeta
Hyphopichia	CE_M_d03-NF	0.0027	Fungi	Ascomycota	Saccharomycetes	Saccharomycetales	Debaryomycetaceae	Hyphopichia
Wallemia	CE_M_d03-NF	0.0025	Fungi	Basidiomycota	Wallemiomycetes	Wallemiales	Wallemiaceae	Wallemia
Rhodosporidiobolus	CE_M_d03-NF	0.0019	Fungi	Basidiomycota	Microbotryomycetes	Sporidiobolales	Sporidiobolaceae	Rhodosporidiobolus
Basidiomycota Phylum	CE_M_d03-NF	0.0008	Fungi	Basidiomycota	Basidiomycota Phylum	Basidiomycota Phylum	Basidiomycota Phylum	Basidiomycota Phylum
Limonomyces	CE_M_d03-NF	0.0004	Fungi	Basidiomycota	Agaricomycetes	Corticiales	Corticiaceae	Limonomyces
Gibberella	CE_M_d04-F	0.5706	Fungi	Ascomycota	Sordariomycetes	Hypocreales	Nectriaceae	Gibberella
Fungi Kingdom	CE_M_d04-F	0.1729	Fungi	Fungi Kingdom	Fungi Kingdom	Fungi Kingdom	Fungi Kingdom	Fungi Kingdom
Cladosporium	CE_M_d04-F	0.0591	Fungi	Ascomycota	Dothideomycetes	Capnodiales	Cladosporiaceae	Cladosporium
Xerochrysium	CE_M_d04-F	0.0293	Fungi	Ascomycota	Eurotiomycetes	Eurotiales	Trichocomaceae	Xerochrysium
Alternaria	CE_M_d04-F	0.0281	Fungi	Ascomycota	Dothideomycetes	Pleosporales	Pleosporaceae	Alternaria
Wallemia	CE_M_d04-F	0.0256	Fungi	Basidiomycota	Wallemiomycetes	Wallemiales	Wallemiaceae	Wallemia
Sarocladium	CE_M_d04-F	0.0174	Fungi	Ascomycota	Sordariomycetes	Hypocreales	Hypocreales_fam_Incertae_sedis	Sarocladium
Ramularia	CE_M_d04-F	0.0171	Fungi	Ascomycota	Dothideomycetes	Capnodiales	Mycosphaerellaceae	Ramularia
Talaromyces	CE_M_d04-F	0.016	Fungi	Ascomycota	Eurotiomycetes	Eurotiales	Trichocomaceae	Talaromyces
Acaulium	CE_M_d04-F	0.0125	Fungi	Ascomycota	Sordariomycetes	Microascales	Microascaceae	Acaulium
Coniochaeta	CE_M_d04-F	0.009	Fungi	Ascomycota	Sordariomycetes	Coniochaetales	Coniochaetaceae	Coniochaeta
Aspergillus	CE_M_d04-F	0.0079	Fungi	Ascomycota	Eurotiomycetes	Eurotiales	Aspergillaceae	Aspergillus
Meyerozyma	CE_M_d04-F	0.0073	Fungi	Ascomycota	Saccharomycetes	Saccharomycetales	Debaryomycetaceae	Meyerozyma
Malassezia	CE_M_d04-F	0.0071	Fungi	Basidiomycota	Malasseziomycetes	Malasseziales	Malasseziaceae	Malassezia
Diaporthaceae Family	CE_M_d04-F	0.0056	Fungi	Ascomycota	Sordariomycetes	Diaporthales	Diaporthaceae	Diaporthaceae Family
Phialemoniopsis	CE_M_d04-F	0.0045	Fungi	Ascomycota	Sordariomycetes	Xylariales	Xylariales_fam_Incertae_sedis	Phialemoniopsis
Penicillium	CE_M_d04-F	0.0042	Fungi	Ascomycota	Eurotiomycetes	Eurotiales	Aspergillaceae	Penicillium
Monascus	CE_M_d04-F	0.0029	Fungi	Ascomycota	Eurotiomycetes	Eurotiales	Aspergillaceae	Monascus
Ascomycota Phylum	CE_M_d04-F	0.0026	Fungi	Ascomycota	Ascomycota Phylum	Ascomycota Phylum	Ascomycota Phylum	Ascomycota Phylum
Basidiomycota Phylum	CE_M_d04-F	0.0002	Fungi	Basidiomycota	Basidiomycota Phylum	Basidiomycota Phylum	Basidiomycota Phylum	Basidiomycota Phylum
Gibberella	CE_M_d04-NF	0.5356	Fungi	Ascomycota	Sordariomycetes	Hypocreales	Nectriaceae	Gibberella
Fungi Kingdom	CE_M_d04-NF	0.1683	Fungi	Fungi Kingdom	Fungi Kingdom	Fungi Kingdom	Fungi Kingdom	Fungi Kingdom
Cladosporium	CE_M_d04-NF	0.0445	Fungi	Ascomycota	Dothideomycetes	Capnodiales	Cladosporiaceae	Cladosporium
Fusarium	CE_M_d04-NF	0.0387	Fungi	Ascomycota	Sordariomycetes	Hypocreales	Nectriaceae	Fusarium
Aspergillus	CE_M_d04-NF	0.0352	Fungi	Ascomycota	Eurotiomycetes	Eurotiales	Aspergillaceae	Aspergillus
Penicillium	CE_M_d04-NF	0.0295	Fungi	Ascomycota	Eurotiomycetes	Eurotiales	Aspergillaceae	Penicillium
Rhodosporidiobolus	CE_M_d04-NF	0.0276	Fungi	Basidiomycota	Microbotryomycetes	Sporidiobolales	Sporidiobolaceae	Rhodosporidiobolus
Sarocladium	CE_M_d04-NF	0.0259	Fungi	Ascomycota	Sordariomycetes	Hypocreales	Hypocreales_fam_Incertae_sedis	Sarocladium
Limonomyces	CE_M_d04-NF	0.0238	Fungi	Basidiomycota	Agaricomycetes	Corticiales	Corticiaceae	Limonomyces
Mucor	CE_M_d04-NF	0.0212	Fungi	Mucoromycota	Mucoromycetes	Mucorales	Mucoraceae	Mucor
Debaryomyces	CE_M_d04-NF	0.012	Fungi	Ascomycota	Saccharomycetes	Saccharomycetales	Debaryomycetaceae	Debaryomyces
Meyerozyma	CE_M_d04-NF	0.0098	Fungi	Ascomycota	Saccharomycetes	Saccharomycetales	Debaryomycetaceae	Meyerozyma
Malassezia	CE_M_d04-NF	0.0088	Fungi	Basidiomycota	Malasseziomycetes	Malasseziales	Malasseziaceae	Malassezia
Phialemoniopsis	CE_M_d04-NF	0.008	Fungi	Ascomycota	Sordariomycetes	Xylariales	Xylariales_fam_Incertae_sedis	Phialemoniopsis
Wickerhamomyces	CE_M_d04-NF	0.0058	Fungi	Ascomycota	Saccharomycetes	Saccharomycetales	Phaffomycetaceae	Wickerhamomyces
Neosetophoma	CE_M_d04-NF	0.0027	Fungi	Ascomycota	Dothideomycetes	Pleosporales	Phaeosphaeriaceae	Neosetophoma
Candida	CE_M_d04-NF	0.0009	Fungi	Ascomycota	Saccharomycetes	Saccharomycetales	Saccharomycetales_fam_Incertae_sedis	Candida
Ascomycota Phylum	CE_M_d04-NF	0.0009	Fungi	Ascomycota	Ascomycota Phylum	Ascomycota Phylum	Ascomycota Phylum	Ascomycota Phylum
Basidiomycota Phylum	CE_M_d04-NF	0.0009	Fungi	Basidiomycota	Basidiomycota Phylum	Basidiomycota Phylum	Basidiomycota Phylum	Basidiomycota Phylum
Gibberella	CE_M_d06-F	0.5991	Fungi	Ascomycota	Sordariomycetes	Hypocreales	Nectriaceae	Gibberella
Fungi Kingdom	CE_M_d06-F	0.1092	Fungi	Fungi Kingdom	Fungi Kingdom	Fungi Kingdom	Fungi Kingdom	Fungi Kingdom
Ramularia	CE_M_d06-F	0.0467	Fungi	Ascomycota	Dothideomycetes	Capnodiales	Mycosphaerellaceae	Ramularia
Talaromyces	CE_M_d06-F	0.0429	Fungi	Ascomycota	Eurotiomycetes	Eurotiales	Trichocomaceae	Talaromyces
Sarocladium	CE_M_d06-F	0.0301	Fungi	Ascomycota	Sordariomycetes	Hypocreales	Hypocreales_fam_Incertae_sedis	Sarocladium
Limonomyces	CE_M_d06-F	0.0264	Fungi	Basidiomycota	Agaricomycetes	Corticiales	Corticiaceae	Limonomyces
Aspergillus	CE_M_d06-F	0.023	Fungi	Ascomycota	Eurotiomycetes	Eurotiales	Aspergillaceae	Aspergillus
Incrucipulum	CE_M_d06-F	0.0161	Fungi	Ascomycota	Leotiomycetes	Helotiales	Hyaloscyphaceae	Incrucipulum
Meyerozyma	CE_M_d06-F	0.0148	Fungi	Ascomycota	Saccharomycetes	Saccharomycetales	Debaryomycetaceae	Meyerozyma
Penicillium	CE_M_d06-F	0.0129	Fungi	Ascomycota	Eurotiomycetes	Eurotiales	Aspergillaceae	Penicillium
Trichaptum	CE_M_d06-F	0.0128	Fungi	Basidiomycota	Agaricomycetes	Hymenochaetales	Hymenochaetales_fam_Incertae_sedis	Trichaptum
Phialemoniopsis	CE_M_d06-F	0.0118	Fungi	Ascomycota	Sordariomycetes	Xylariales	Xylariales_fam_Incertae_sedis	Phialemoniopsis
Neosetophoma	CE_M_d06-F	0.0109	Fungi	Ascomycota	Dothideomycetes	Pleosporales	Phaeosphaeriaceae	Neosetophoma
Hyphopichia	CE_M_d06-F	0.008	Fungi	Ascomycota	Saccharomycetes	Saccharomycetales	Debaryomycetaceae	Hyphopichia
Candida	CE_M_d06-F	0.0073	Fungi	Ascomycota	Saccharomycetes	Saccharomycetales	Saccharomycetales_fam_Incertae_sedis	Candida
Rhodotorula	CE_M_d06-F	0.0065	Fungi	Basidiomycota	Microbotryomycetes	Sporidiobolales	Sporidiobolaceae	Rhodotorula
Fusarium	CE_M_d06-F	0.0062	Fungi	Ascomycota	Sordariomycetes	Hypocreales	Nectriaceae	Fusarium
Malassezia	CE_M_d06-F	0.0057	Fungi	Basidiomycota	Malasseziomycetes	Malasseziales	Malasseziaceae	Malassezia
Holtermanniella	CE_M_d06-F	0.0043	Fungi	Basidiomycota	Tremellomycetes	Holtermanniales	Holtermanniales_fam_Incertae_sedis	Holtermanniella
Mucor	CE_M_d06-F	0.0028	Fungi	Mucoromycota	Mucoromycetes	Mucorales	Mucoraceae	Mucor
Ascomycota Phylum	CE_M_d06-F	0.0018	Fungi	Ascomycota	Ascomycota Phylum	Ascomycota Phylum	Ascomycota Phylum	Ascomycota Phylum
Basidiomycota Phylum	CE_M_d06-F	0.0008	Fungi	Basidiomycota	Basidiomycota Phylum	Basidiomycota Phylum	Basidiomycota Phylum	Basidiomycota Phylum
Gibberella	CE_M_d06-NF	0.5158	Fungi	Ascomycota	Sordariomycetes	Hypocreales	Nectriaceae	Gibberella
Ramularia	CE_M_d06-NF	0.1306	Fungi	Ascomycota	Dothideomycetes	Capnodiales	Mycosphaerellaceae	Ramularia
Fungi Kingdom	CE_M_d06-NF	0.092	Fungi	Fungi Kingdom	Fungi Kingdom	Fungi Kingdom	Fungi Kingdom	Fungi Kingdom
Cladosporium	CE_M_d06-NF	0.0513	Fungi	Ascomycota	Dothideomycetes	Capnodiales	Cladosporiaceae	Cladosporium
Aspergillus	CE_M_d06-NF	0.0329	Fungi	Ascomycota	Eurotiomycetes	Eurotiales	Aspergillaceae	Aspergillus
Sarocladium	CE_M_d06-NF	0.0224	Fungi	Ascomycota	Sordariomycetes	Hypocreales	Hypocreales_fam_Incertae_sedis	Sarocladium
Incrucipulum	CE_M_d06-NF	0.0216	Fungi	Ascomycota	Leotiomycetes	Helotiales	Hyaloscyphaceae	Incrucipulum
Diaporthaceae Family	CE_M_d06-NF	0.0176	Fungi	Ascomycota	Sordariomycetes	Diaporthales	Diaporthaceae	Diaporthaceae Family
Rhodosporidiobolus	CE_M_d06-NF	0.0171	Fungi	Basidiomycota	Microbotryomycetes	Sporidiobolales	Sporidiobolaceae	Rhodosporidiobolus
Meyerozyma	CE_M_d06-NF	0.0156	Fungi	Ascomycota	Saccharomycetes	Saccharomycetales	Debaryomycetaceae	Meyerozyma
Penicillium	CE_M_d06-NF	0.0133	Fungi	Ascomycota	Eurotiomycetes	Eurotiales	Aspergillaceae	Penicillium
Scopulariopsis	CE_M_d06-NF	0.0127	Fungi	Ascomycota	Sordariomycetes	Microascales	Microascaceae	Scopulariopsis
Candida	CE_M_d06-NF	0.0091	Fungi	Ascomycota	Saccharomycetes	Saccharomycetales	Saccharomycetales_fam_Incertae_sedis	Candida
Hyphopichia	CE_M_d06-NF	0.0089	Fungi	Ascomycota	Saccharomycetes	Saccharomycetales	Debaryomycetaceae	Hyphopichia
Alternaria	CE_M_d06-NF	0.0066	Fungi	Ascomycota	Dothideomycetes	Pleosporales	Pleosporaceae	Alternaria
Xeromyces	CE_M_d06-NF	0.0066	Fungi	Ascomycota	Eurotiomycetes	Eurotiales	Aspergillaceae	Xeromyces
Rhodotorula	CE_M_d06-NF	0.0064	Fungi	Basidiomycota	Microbotryomycetes	Sporidiobolales	Sporidiobolaceae	Rhodotorula
Didymellaceae Family	CE_M_d06-NF	0.0043	Fungi	Ascomycota	Dothideomycetes	Pleosporales	Didymellaceae	Didymellaceae Family
Trichaptum	CE_M_d06-NF	0.0042	Fungi	Basidiomycota	Agaricomycetes	Hymenochaetales	Hymenochaetales_fam_Incertae_sedis	Trichaptum
Malassezia	CE_M_d06-NF	0.0036	Fungi	Basidiomycota	Malasseziomycetes	Malasseziales	Malasseziaceae	Malassezia
Talaromyces	CE_M_d06-NF	0.0034	Fungi	Ascomycota	Eurotiomycetes	Eurotiales	Trichocomaceae	Talaromyces
Cordycipitaceae Family	CE_M_d06-NF	0.0024	Fungi	Ascomycota	Sordariomycetes	Hypocreales	Cordycipitaceae	Cordycipitaceae Family
Ascomycota Phylum	CE_M_d06-NF	0.0014	Fungi	Ascomycota	Ascomycota Phylum	Ascomycota Phylum	Ascomycota Phylum	Ascomycota Phylum
Basidiomycota Phylum	CE_M_d06-NF	0.0001	Fungi	Basidiomycota	Basidiomycota Phylum	Basidiomycota Phylum	Basidiomycota Phylum	Basidiomycota Phylum
Gibberella	CE_M_d08-F	0.7057	Fungi	Ascomycota	Sordariomycetes	Hypocreales	Nectriaceae	Gibberella
Fungi Kingdom	CE_M_d08-F	0.0534	Fungi	Fungi Kingdom	Fungi Kingdom	Fungi Kingdom	Fungi Kingdom	Fungi Kingdom
Rhodotorula	CE_M_d08-F	0.041	Fungi	Basidiomycota	Microbotryomycetes	Sporidiobolales	Sporidiobolaceae	Rhodotorula
Diaporthaceae Family	CE_M_d08-F	0.0358	Fungi	Ascomycota	Sordariomycetes	Diaporthales	Diaporthaceae	Diaporthaceae Family
Aspergillus	CE_M_d08-F	0.0289	Fungi	Ascomycota	Eurotiomycetes	Eurotiales	Aspergillaceae	Aspergillus
Sarocladium	CE_M_d08-F	0.0215	Fungi	Ascomycota	Sordariomycetes	Hypocreales	Hypocreales_fam_Incertae_sedis	Sarocladium
Naganishia	CE_M_d08-F	0.0159	Fungi	Basidiomycota	Tremellomycetes	Filobasidiales	Filobasidiaceae	Naganishia
Fusarium	CE_M_d08-F	0.0153	Fungi	Ascomycota	Sordariomycetes	Hypocreales	Nectriaceae	Fusarium
Issatchenkia	CE_M_d08-F	0.0152	Fungi	Ascomycota	Saccharomycetes	Saccharomycetales	Saccharomycetaceae	Issatchenkia
Cladosporium	CE_M_d08-F	0.0121	Fungi	Ascomycota	Dothideomycetes	Capnodiales	Cladosporiaceae	Cladosporium
Clavispora	CE_M_d08-F	0.0082	Fungi	Ascomycota	Saccharomycetes	Saccharomycetales	Metschnikowiaceae	Clavispora
Meyerozyma	CE_M_d08-F	0.0078	Fungi	Ascomycota	Saccharomycetes	Saccharomycetales	Debaryomycetaceae	Meyerozyma
Candida	CE_M_d08-F	0.0074	Fungi	Ascomycota	Saccharomycetes	Saccharomycetales	Saccharomycetales_fam_Incertae_sedis	Candida
Phialemoniopsis	CE_M_d08-F	0.0056	Fungi	Ascomycota	Sordariomycetes	Xylariales	Xylariales_fam_Incertae_sedis	Phialemoniopsis
Filobasidium	CE_M_d08-F	0.0048	Fungi	Basidiomycota	Tremellomycetes	Filobasidiales	Filobasidiaceae	Filobasidium
Rhodosporidiobolus	CE_M_d08-F	0.0035	Fungi	Basidiomycota	Microbotryomycetes	Sporidiobolales	Sporidiobolaceae	Rhodosporidiobolus
Coniochaeta	CE_M_d08-F	0.0027	Fungi	Ascomycota	Sordariomycetes	Coniochaetales	Coniochaetaceae	Coniochaeta
Wickerhamomyces	CE_M_d08-F	0.0017	Fungi	Ascomycota	Saccharomycetes	Saccharomycetales	Phaffomycetaceae	Wickerhamomyces
Talaromyces	CE_M_d08-F	0.0017	Fungi	Ascomycota	Eurotiomycetes	Eurotiales	Trichocomaceae	Talaromyces
Wallemia	CE_M_d08-F	0.0014	Fungi	Basidiomycota	Wallemiomycetes	Wallemiales	Wallemiaceae	Wallemia
Mucor	CE_M_d08-F	0.0014	Fungi	Mucoromycota	Mucoromycetes	Mucorales	Mucoraceae	Mucor
Penicillium	CE_M_d08-F	0.0013	Fungi	Ascomycota	Eurotiomycetes	Eurotiales	Aspergillaceae	Penicillium
Papiliotrema	CE_M_d08-F	0.0012	Fungi	Basidiomycota	Tremellomycetes	Tremellales	Rhynchogastremataceae	Papiliotrema
Camillea	CE_M_d08-F	0.001	Fungi	Ascomycota	Sordariomycetes	Xylariales	Xylariaceae	Camillea
Coniochaetaceae Family	CE_M_d08-F	0.0008	Fungi	Ascomycota	Sordariomycetes	Coniochaetales	Coniochaetaceae	Coniochaetaceae Family
Xeromyces	CE_M_d08-F	0.0007	Fungi	Ascomycota	Eurotiomycetes	Eurotiales	Aspergillaceae	Xeromyces
Ascomycota Phylum	CE_M_d08-F	0.0007	Fungi	Ascomycota	Ascomycota Phylum	Ascomycota Phylum	Ascomycota Phylum	Ascomycota Phylum
Debaryomyces	CE_M_d08-F	0.0006	Fungi	Ascomycota	Saccharomycetes	Saccharomycetales	Debaryomycetaceae	Debaryomyces
Kurtzmaniella	CE_M_d08-F	0.0004	Fungi	Ascomycota	Saccharomycetes	Saccharomycetales	Debaryomycetaceae	Kurtzmaniella
Scopulariopsis	CE_M_d08-F	0.0004	Fungi	Ascomycota	Sordariomycetes	Microascales	Microascaceae	Scopulariopsis
Basidiomycota Phylum	CE_M_d08-F	0.0004	Fungi	Basidiomycota	Basidiomycota Phylum	Basidiomycota Phylum	Basidiomycota Phylum	Basidiomycota Phylum
Hyphopichia	CE_M_d08-F	0.0002	Fungi	Ascomycota	Saccharomycetes	Saccharomycetales	Debaryomycetaceae	Hyphopichia
Tausonia	CE_M_d08-F	0.0002	Fungi	Basidiomycota	Tremellomycetes	Cystofilobasidiales	Mrakiaceae	Tausonia
Ramularia	CE_M_d08-F	0.0002	Fungi	Ascomycota	Dothideomycetes	Capnodiales	Mycosphaerellaceae	Ramularia
Pyxidiophora	CE_M_d08-F	0.0002	Fungi	Ascomycota	Laboulbeniomycetes	Pyxidiophorales	Pyxidiophoraceae	Pyxidiophora
Trichoderma	CE_M_d08-F	0.0001	Fungi	Ascomycota	Sordariomycetes	Hypocreales	Hypocreaceae	Trichoderma
Tremellales Order	CE_M_d08-F	0.0001	Fungi	Basidiomycota	Tremellomycetes	Tremellales	Tremellales Order	Tremellales Order
Pseudopithomyces	CE_M_d08-F	0.0001	Fungi	Ascomycota	Dothideomycetes	Pleosporales	Didymosphaeriaceae	Pseudopithomyces
Cyberlindnera	CE_M_d08-F	0.0001	Fungi	Ascomycota	Saccharomycetes	Saccharomycetales	Phaffomycetaceae	Cyberlindnera
Saccharomycetales Order	CE_M_d08-F	0.0001	Fungi	Ascomycota	Saccharomycetes	Saccharomycetales	Saccharomycetales Order	Saccharomycetales Order
Chytridiomycota Phylum	CE_M_d08-F	0	Fungi	Chytridiomycota	Chytridiomycota Phylum	Chytridiomycota Phylum	Chytridiomycota Phylum	Chytridiomycota Phylum
Gibberella	CE_M_d08-NF	0.6935	Fungi	Ascomycota	Sordariomycetes	Hypocreales	Nectriaceae	Gibberella
Fungi Kingdom	CE_M_d08-NF	0.0993	Fungi	Fungi Kingdom	Fungi Kingdom	Fungi Kingdom	Fungi Kingdom	Fungi Kingdom
Sarocladium	CE_M_d08-NF	0.057	Fungi	Ascomycota	Sordariomycetes	Hypocreales	Hypocreales_fam_Incertae_sedis	Sarocladium
Mucor	CE_M_d08-NF	0.0442	Fungi	Mucoromycota	Mucoromycetes	Mucorales	Mucoraceae	Mucor
Meyerozyma	CE_M_d08-NF	0.0358	Fungi	Ascomycota	Saccharomycetes	Saccharomycetales	Debaryomycetaceae	Meyerozyma
Coniochaeta	CE_M_d08-NF	0.0146	Fungi	Ascomycota	Sordariomycetes	Coniochaetales	Coniochaetaceae	Coniochaeta
Rhodotorula	CE_M_d08-NF	0.0116	Fungi	Basidiomycota	Microbotryomycetes	Sporidiobolales	Sporidiobolaceae	Rhodotorula
Penicillium	CE_M_d08-NF	0.0114	Fungi	Ascomycota	Eurotiomycetes	Eurotiales	Aspergillaceae	Penicillium
Incrucipulum	CE_M_d08-NF	0.0089	Fungi	Ascomycota	Leotiomycetes	Helotiales	Hyaloscyphaceae	Incrucipulum
Curvibasidium	CE_M_d08-NF	0.0062	Fungi	Basidiomycota	Microbotryomycetes	Microbotryomycetes_ord_Incertae_sedis	Microbotryomycetes_fam_Incertae_sedis	Curvibasidium
Rhodosporidiobolus	CE_M_d08-NF	0.0057	Fungi	Basidiomycota	Microbotryomycetes	Sporidiobolales	Sporidiobolaceae	Rhodosporidiobolus
Aspergillus	CE_M_d08-NF	0.0055	Fungi	Ascomycota	Eurotiomycetes	Eurotiales	Aspergillaceae	Aspergillus
Cladosporium	CE_M_d08-NF	0.0041	Fungi	Ascomycota	Dothideomycetes	Capnodiales	Cladosporiaceae	Cladosporium
Ascomycota Phylum	CE_M_d08-NF	0.0021	Fungi	Ascomycota	Ascomycota Phylum	Ascomycota Phylum	Ascomycota Phylum	Ascomycota Phylum
Basidiomycota Phylum	CE_M_d08-NF	0.0001	Fungi	Basidiomycota	Basidiomycota Phylum	Basidiomycota Phylum	Basidiomycota Phylum	Basidiomycota Phylum
Gibberella	CE_M_d10-F	0.6202	Fungi	Ascomycota	Sordariomycetes	Hypocreales	Nectriaceae	Gibberella
Fungi Kingdom	CE_M_d10-F	0.1085	Fungi	Fungi Kingdom	Fungi Kingdom	Fungi Kingdom	Fungi Kingdom	Fungi Kingdom
Sarocladium	CE_M_d10-F	0.0556	Fungi	Ascomycota	Sordariomycetes	Hypocreales	Hypocreales_fam_Incertae_sedis	Sarocladium
Meyerozyma	CE_M_d10-F	0.0375	Fungi	Ascomycota	Saccharomycetes	Saccharomycetales	Debaryomycetaceae	Meyerozyma
Issatchenkia	CE_M_d10-F	0.0314	Fungi	Ascomycota	Saccharomycetes	Saccharomycetales	Saccharomycetaceae	Issatchenkia
Wickerhamomyces	CE_M_d10-F	0.0246	Fungi	Ascomycota	Saccharomycetes	Saccharomycetales	Phaffomycetaceae	Wickerhamomyces
Mucor	CE_M_d10-F	0.0215	Fungi	Mucoromycota	Mucoromycetes	Mucorales	Mucoraceae	Mucor
Candida	CE_M_d10-F	0.0157	Fungi	Ascomycota	Saccharomycetes	Saccharomycetales	Saccharomycetales_fam_Incertae_sedis	Candida
Dipodascus	CE_M_d10-F	0.0132	Fungi	Ascomycota	Saccharomycetes	Saccharomycetales	Dipodascaceae	Dipodascus
Rhodotorula	CE_M_d10-F	0.0128	Fungi	Basidiomycota	Microbotryomycetes	Sporidiobolales	Sporidiobolaceae	Rhodotorula
Aspergillus	CE_M_d10-F	0.0104	Fungi	Ascomycota	Eurotiomycetes	Eurotiales	Aspergillaceae	Aspergillus
Talaromyces	CE_M_d10-F	0.0098	Fungi	Ascomycota	Eurotiomycetes	Eurotiales	Trichocomaceae	Talaromyces
Trichaptum	CE_M_d10-F	0.0066	Fungi	Basidiomycota	Agaricomycetes	Hymenochaetales	Hymenochaetales_fam_Incertae_sedis	Trichaptum
Coniochaeta	CE_M_d10-F	0.0065	Fungi	Ascomycota	Sordariomycetes	Coniochaetales	Coniochaetaceae	Coniochaeta
Penicillium	CE_M_d10-F	0.0061	Fungi	Ascomycota	Eurotiomycetes	Eurotiales	Aspergillaceae	Penicillium
Phialemoniopsis	CE_M_d10-F	0.0038	Fungi	Ascomycota	Sordariomycetes	Xylariales	Xylariales_fam_Incertae_sedis	Phialemoniopsis
Neosetophoma	CE_M_d10-F	0.003	Fungi	Ascomycota	Dothideomycetes	Pleosporales	Phaeosphaeriaceae	Neosetophoma
Fusarium	CE_M_d10-F	0.0027	Fungi	Ascomycota	Sordariomycetes	Hypocreales	Nectriaceae	Fusarium
Camillea	CE_M_d10-F	0.0026	Fungi	Ascomycota	Sordariomycetes	Xylariales	Xylariaceae	Camillea
Suhomyces	CE_M_d10-F	0.0023	Fungi	Ascomycota	Saccharomycetes	Saccharomycetales	Saccharomycetales_fam_Incertae_sedis	Suhomyces
Ascomycota Phylum	CE_M_d10-F	0.0021	Fungi	Ascomycota	Ascomycota Phylum	Ascomycota Phylum	Ascomycota Phylum	Ascomycota Phylum
Cladosporium	CE_M_d10-F	0.0016	Fungi	Ascomycota	Dothideomycetes	Capnodiales	Cladosporiaceae	Cladosporium
Microascus	CE_M_d10-F	0.0015	Fungi	Ascomycota	Sordariomycetes	Microascales	Microascaceae	Microascus
Basidiomycota Phylum	CE_M_d10-F	0	Fungi	Basidiomycota	Basidiomycota Phylum	Basidiomycota Phylum	Basidiomycota Phylum	Basidiomycota Phylum
Chytridiomycota Phylum	CE_M_d10-F	0	Fungi	Chytridiomycota	Chytridiomycota Phylum	Chytridiomycota Phylum	Chytridiomycota Phylum	Chytridiomycota Phylum
Gibberella	CE_M_d10-NF	0.6136	Fungi	Ascomycota	Sordariomycetes	Hypocreales	Nectriaceae	Gibberella
Fungi Kingdom	CE_M_d10-NF	0.1769	Fungi	Fungi Kingdom	Fungi Kingdom	Fungi Kingdom	Fungi Kingdom	Fungi Kingdom
Aspergillus	CE_M_d10-NF	0.0342	Fungi	Ascomycota	Eurotiomycetes	Eurotiales	Aspergillaceae	Aspergillus
Alternaria	CE_M_d10-NF	0.0326	Fungi	Ascomycota	Dothideomycetes	Pleosporales	Pleosporaceae	Alternaria
Diaporthaceae Family	CE_M_d10-NF	0.0284	Fungi	Ascomycota	Sordariomycetes	Diaporthales	Diaporthaceae	Diaporthaceae Family
Meyerozyma	CE_M_d10-NF	0.0209	Fungi	Ascomycota	Saccharomycetes	Saccharomycetales	Debaryomycetaceae	Meyerozyma
Dipodascus	CE_M_d10-NF	0.0199	Fungi	Ascomycota	Saccharomycetes	Saccharomycetales	Dipodascaceae	Dipodascus
Trichaptum	CE_M_d10-NF	0.0144	Fungi	Basidiomycota	Agaricomycetes	Hymenochaetales	Hymenochaetales_fam_Incertae_sedis	Trichaptum
Issatchenkia	CE_M_d10-NF	0.0124	Fungi	Ascomycota	Saccharomycetes	Saccharomycetales	Saccharomycetaceae	Issatchenkia
Fusarium	CE_M_d10-NF	0.0082	Fungi	Ascomycota	Sordariomycetes	Hypocreales	Nectriaceae	Fusarium
Incrucipulum	CE_M_d10-NF	0.0074	Fungi	Ascomycota	Leotiomycetes	Helotiales	Hyaloscyphaceae	Incrucipulum
Rhodosporidiobolus	CE_M_d10-NF	0.0065	Fungi	Basidiomycota	Microbotryomycetes	Sporidiobolales	Sporidiobolaceae	Rhodosporidiobolus
Sarocladium	CE_M_d10-NF	0.0062	Fungi	Ascomycota	Sordariomycetes	Hypocreales	Hypocreales_fam_Incertae_sedis	Sarocladium
Talaromyces	CE_M_d10-NF	0.0036	Fungi	Ascomycota	Eurotiomycetes	Eurotiales	Trichocomaceae	Talaromyces
Xeromyces	CE_M_d10-NF	0.0033	Fungi	Ascomycota	Eurotiomycetes	Eurotiales	Aspergillaceae	Xeromyces
Basidiomycota Phylum	CE_M_d10-NF	0.0033	Fungi	Basidiomycota	Basidiomycota Phylum	Basidiomycota Phylum	Basidiomycota Phylum	Basidiomycota Phylum
Ascomycota Phylum	CE_M_d10-NF	0.0032	Fungi	Ascomycota	Ascomycota Phylum	Ascomycota Phylum	Ascomycota Phylum	Ascomycota Phylum
Phialemoniopsis	CE_M_d10-NF	0.0028	Fungi	Ascomycota	Sordariomycetes	Xylariales	Xylariales_fam_Incertae_sedis	Phialemoniopsis
Pyxidiophora	CE_M_d10-NF	0.0021	Fungi	Ascomycota	Laboulbeniomycetes	Pyxidiophorales	Pyxidiophoraceae	Pyxidiophora
other	CE_M_d10-NF	0.0001	Fungi	Ascomycota	Pezizomycotina_cls_Incertae_sedis	Pezizomycotina_ord_Incertae_sedis	Pezizomycotina_fam_Incertae_sedis	Ciliophora
Chytridiomycota Phylum	CE_M_d10-NF	0	Fungi	Chytridiomycota	Chytridiomycota Phylum	Chytridiomycota Phylum	Chytridiomycota Phylum	Chytridiomycota Phylum
Gibberella	CE_M_d12-F	0.7878	Fungi	Ascomycota	Sordariomycetes	Hypocreales	Nectriaceae	Gibberella
Fungi Kingdom	CE_M_d12-F	0.0569	Fungi	Fungi Kingdom	Fungi Kingdom	Fungi Kingdom	Fungi Kingdom	Fungi Kingdom
Penicillium	CE_M_d12-F	0.0384	Fungi	Ascomycota	Eurotiomycetes	Eurotiales	Aspergillaceae	Penicillium
Cladosporium	CE_M_d12-F	0.0362	Fungi	Ascomycota	Dothideomycetes	Capnodiales	Cladosporiaceae	Cladosporium
Sarocladium	CE_M_d12-F	0.0223	Fungi	Ascomycota	Sordariomycetes	Hypocreales	Hypocreales_fam_Incertae_sedis	Sarocladium
Rhodosporidiobolus	CE_M_d12-F	0.0214	Fungi	Basidiomycota	Microbotryomycetes	Sporidiobolales	Sporidiobolaceae	Rhodosporidiobolus
Didymellaceae Family	CE_M_d12-F	0.0105	Fungi	Ascomycota	Dothideomycetes	Pleosporales	Didymellaceae	Didymellaceae Family
Aspergillus	CE_M_d12-F	0.0065	Fungi	Ascomycota	Eurotiomycetes	Eurotiales	Aspergillaceae	Aspergillus
Ascomycota Phylum	CE_M_d12-F	0.0064	Fungi	Ascomycota	Ascomycota Phylum	Ascomycota Phylum	Ascomycota Phylum	Ascomycota Phylum
Debaryomyces	CE_M_d12-F	0.0027	Fungi	Ascomycota	Saccharomycetes	Saccharomycetales	Debaryomycetaceae	Debaryomyces
Xeromyces	CE_M_d12-F	0.0025	Fungi	Ascomycota	Eurotiomycetes	Eurotiales	Aspergillaceae	Xeromyces
Meyerozyma	CE_M_d12-F	0.0015	Fungi	Ascomycota	Saccharomycetes	Saccharomycetales	Debaryomycetaceae	Meyerozyma
Suhomyces	CE_M_d12-F	0.0014	Fungi	Ascomycota	Saccharomycetes	Saccharomycetales	Saccharomycetales_fam_Incertae_sedis	Suhomyces
Diaporthaceae Family	CE_M_d12-F	0.0012	Fungi	Ascomycota	Sordariomycetes	Diaporthales	Diaporthaceae	Diaporthaceae Family
Monascus	CE_M_d12-F	0.0009	Fungi	Ascomycota	Eurotiomycetes	Eurotiales	Aspergillaceae	Monascus
Talaromyces	CE_M_d12-F	0.0009	Fungi	Ascomycota	Eurotiomycetes	Eurotiales	Trichocomaceae	Talaromyces
Basidiomycota Phylum	CE_M_d12-F	0.0007	Fungi	Basidiomycota	Basidiomycota Phylum	Basidiomycota Phylum	Basidiomycota Phylum	Basidiomycota Phylum
Camillea	CE_M_d12-F	0.0005	Fungi	Ascomycota	Sordariomycetes	Xylariales	Xylariaceae	Camillea
Curvibasidium	CE_M_d12-F	0.0005	Fungi	Basidiomycota	Microbotryomycetes	Microbotryomycetes_ord_Incertae_sedis	Microbotryomycetes_fam_Incertae_sedis	Curvibasidium
Rhodotorula	CE_M_d12-F	0.0004	Fungi	Basidiomycota	Microbotryomycetes	Sporidiobolales	Sporidiobolaceae	Rhodotorula
Phialemoniopsis	CE_M_d12-F	0.0003	Fungi	Ascomycota	Sordariomycetes	Xylariales	Xylariales_fam_Incertae_sedis	Phialemoniopsis
other	CE_M_d12-F	0	Fungi	Ascomycota	Pezizomycotina_cls_Incertae_sedis	Pezizomycotina_ord_Incertae_sedis	Pezizomycotina_fam_Incertae_sedis	Ciliophora
Gibberella	CE_M_d12-NF	0.6344	Fungi	Ascomycota	Sordariomycetes	Hypocreales	Nectriaceae	Gibberella
Fungi Kingdom	CE_M_d12-NF	0.1314	Fungi	Fungi Kingdom	Fungi Kingdom	Fungi Kingdom	Fungi Kingdom	Fungi Kingdom
Sarocladium	CE_M_d12-NF	0.0484	Fungi	Ascomycota	Sordariomycetes	Hypocreales	Hypocreales_fam_Incertae_sedis	Sarocladium
Penicillium	CE_M_d12-NF	0.033	Fungi	Ascomycota	Eurotiomycetes	Eurotiales	Aspergillaceae	Penicillium
Cladosporium	CE_M_d12-NF	0.0311	Fungi	Ascomycota	Dothideomycetes	Capnodiales	Cladosporiaceae	Cladosporium
Aspergillus	CE_M_d12-NF	0.0198	Fungi	Ascomycota	Eurotiomycetes	Eurotiales	Aspergillaceae	Aspergillus
Meyerozyma	CE_M_d12-NF	0.0139	Fungi	Ascomycota	Saccharomycetes	Saccharomycetales	Debaryomycetaceae	Meyerozyma
Phialemoniopsis	CE_M_d12-NF	0.0138	Fungi	Ascomycota	Sordariomycetes	Xylariales	Xylariales_fam_Incertae_sedis	Phialemoniopsis
Cordycipitaceae Family	CE_M_d12-NF	0.0115	Fungi	Ascomycota	Sordariomycetes	Hypocreales	Cordycipitaceae	Cordycipitaceae Family
Monascus	CE_M_d12-NF	0.0115	Fungi	Ascomycota	Eurotiomycetes	Eurotiales	Aspergillaceae	Monascus
Rhodotorula	CE_M_d12-NF	0.0105	Fungi	Basidiomycota	Microbotryomycetes	Sporidiobolales	Sporidiobolaceae	Rhodotorula
Pyxidiophora	CE_M_d12-NF	0.0097	Fungi	Ascomycota	Laboulbeniomycetes	Pyxidiophorales	Pyxidiophoraceae	Pyxidiophora
Dipodascus	CE_M_d12-NF	0.0075	Fungi	Ascomycota	Saccharomycetes	Saccharomycetales	Dipodascaceae	Dipodascus
Mucor	CE_M_d12-NF	0.0059	Fungi	Mucoromycota	Mucoromycetes	Mucorales	Mucoraceae	Mucor
Eremothecium	CE_M_d12-NF	0.0045	Fungi	Ascomycota	Saccharomycetes	Saccharomycetales	Saccharomycetaceae	Eremothecium
Curvibasidium	CE_M_d12-NF	0.0043	Fungi	Basidiomycota	Microbotryomycetes	Microbotryomycetes_ord_Incertae_sedis	Microbotryomycetes_fam_Incertae_sedis	Curvibasidium
Ramularia	CE_M_d12-NF	0.0033	Fungi	Ascomycota	Dothideomycetes	Capnodiales	Mycosphaerellaceae	Ramularia
Ascomycota Phylum	CE_M_d12-NF	0.0027	Fungi	Ascomycota	Ascomycota Phylum	Ascomycota Phylum	Ascomycota Phylum	Ascomycota Phylum
Basidiomycota Phylum	CE_M_d12-NF	0.002	Fungi	Basidiomycota	Basidiomycota Phylum	Basidiomycota Phylum	Basidiomycota Phylum	Basidiomycota Phylum
Fusarium	CE_M_d12-NF	0.0009	Fungi	Ascomycota	Sordariomycetes	Hypocreales	Nectriaceae	Fusarium
Gibberella	CE_M_d14-F	0.5927	Fungi	Ascomycota	Sordariomycetes	Hypocreales	Nectriaceae	Gibberella
Cladosporium	CE_M_d14-F	0.0964	Fungi	Ascomycota	Dothideomycetes	Capnodiales	Cladosporiaceae	Cladosporium
Fungi Kingdom	CE_M_d14-F	0.0889	Fungi	Fungi Kingdom	Fungi Kingdom	Fungi Kingdom	Fungi Kingdom	Fungi Kingdom
Sarocladium	CE_M_d14-F	0.033	Fungi	Ascomycota	Sordariomycetes	Hypocreales	Hypocreales_fam_Incertae_sedis	Sarocladium
Fusarium	CE_M_d14-F	0.0314	Fungi	Ascomycota	Sordariomycetes	Hypocreales	Nectriaceae	Fusarium
Meyerozyma	CE_M_d14-F	0.0257	Fungi	Ascomycota	Saccharomycetes	Saccharomycetales	Debaryomycetaceae	Meyerozyma
Rhodosporidiobolus	CE_M_d14-F	0.0229	Fungi	Basidiomycota	Microbotryomycetes	Sporidiobolales	Sporidiobolaceae	Rhodosporidiobolus
Aspergillus	CE_M_d14-F	0.0208	Fungi	Ascomycota	Eurotiomycetes	Eurotiales	Aspergillaceae	Aspergillus
Malassezia	CE_M_d14-F	0.0169	Fungi	Basidiomycota	Malasseziomycetes	Malasseziales	Malasseziaceae	Malassezia
Xerochrysium	CE_M_d14-F	0.0135	Fungi	Ascomycota	Eurotiomycetes	Eurotiales	Trichocomaceae	Xerochrysium
Penicillium	CE_M_d14-F	0.0132	Fungi	Ascomycota	Eurotiomycetes	Eurotiales	Aspergillaceae	Penicillium
Candida	CE_M_d14-F	0.0121	Fungi	Ascomycota	Saccharomycetes	Saccharomycetales	Saccharomycetales_fam_Incertae_sedis	Candida
Xeromyces	CE_M_d14-F	0.0121	Fungi	Ascomycota	Eurotiomycetes	Eurotiales	Aspergillaceae	Xeromyces
Neosetophoma	CE_M_d14-F	0.0085	Fungi	Ascomycota	Dothideomycetes	Pleosporales	Phaeosphaeriaceae	Neosetophoma
Scopulariopsis	CE_M_d14-F	0.006	Fungi	Ascomycota	Sordariomycetes	Microascales	Microascaceae	Scopulariopsis
Papiliotrema	CE_M_d14-F	0.0046	Fungi	Basidiomycota	Tremellomycetes	Tremellales	Rhynchogastremataceae	Papiliotrema
Ascomycota Phylum	CE_M_d14-F	0.0014	Fungi	Ascomycota	Ascomycota Phylum	Ascomycota Phylum	Ascomycota Phylum	Ascomycota Phylum
Chytridiomycota Phylum	CE_M_d14-F	0.0001	Fungi	Chytridiomycota	Chytridiomycota Phylum	Chytridiomycota Phylum	Chytridiomycota Phylum	Chytridiomycota Phylum
Gibberella	CE_M_d14-NF	0.5918	Fungi	Ascomycota	Sordariomycetes	Hypocreales	Nectriaceae	Gibberella
Fungi Kingdom	CE_M_d14-NF	0.1575	Fungi	Fungi Kingdom	Fungi Kingdom	Fungi Kingdom	Fungi Kingdom	Fungi Kingdom
Cladosporium	CE_M_d14-NF	0.0333	Fungi	Ascomycota	Dothideomycetes	Capnodiales	Cladosporiaceae	Cladosporium
Sarocladium	CE_M_d14-NF	0.027	Fungi	Ascomycota	Sordariomycetes	Hypocreales	Hypocreales_fam_Incertae_sedis	Sarocladium
Wallemia	CE_M_d14-NF	0.0237	Fungi	Basidiomycota	Wallemiomycetes	Wallemiales	Wallemiaceae	Wallemia
Aspergillus	CE_M_d14-NF	0.0227	Fungi	Ascomycota	Eurotiomycetes	Eurotiales	Aspergillaceae	Aspergillus
Wickerhamomyces	CE_M_d14-NF	0.0218	Fungi	Ascomycota	Saccharomycetes	Saccharomycetales	Phaffomycetaceae	Wickerhamomyces
Mucor	CE_M_d14-NF	0.0215	Fungi	Mucoromycota	Mucoromycetes	Mucorales	Mucoraceae	Mucor
Nakaseomyces	CE_M_d14-NF	0.0203	Fungi	Ascomycota	Saccharomycetes	Saccharomycetales	Saccharomycetaceae	Nakaseomyces
Meyerozyma	CE_M_d14-NF	0.0162	Fungi	Ascomycota	Saccharomycetes	Saccharomycetales	Debaryomycetaceae	Meyerozyma
Monascus	CE_M_d14-NF	0.0138	Fungi	Ascomycota	Eurotiomycetes	Eurotiales	Aspergillaceae	Monascus
Malassezia	CE_M_d14-NF	0.013	Fungi	Basidiomycota	Malasseziomycetes	Malasseziales	Malasseziaceae	Malassezia
Penicillium	CE_M_d14-NF	0.0121	Fungi	Ascomycota	Eurotiomycetes	Eurotiales	Aspergillaceae	Penicillium
Camillea	CE_M_d14-NF	0.0114	Fungi	Ascomycota	Sordariomycetes	Xylariales	Xylariaceae	Camillea
Ascomycota Phylum	CE_M_d14-NF	0.0047	Fungi	Ascomycota	Ascomycota Phylum	Ascomycota Phylum	Ascomycota Phylum	Ascomycota Phylum
Candida	CE_M_d14-NF	0.004	Fungi	Ascomycota	Saccharomycetes	Saccharomycetales	Saccharomycetales_fam_Incertae_sedis	Candida
Rhodosporidiobolus	CE_M_d14-NF	0.0034	Fungi	Basidiomycota	Microbotryomycetes	Sporidiobolales	Sporidiobolaceae	Rhodosporidiobolus
Basidiomycota Phylum	CE_M_d14-NF	0.0013	Fungi	Basidiomycota	Basidiomycota Phylum	Basidiomycota Phylum	Basidiomycota Phylum	Basidiomycota Phylum
Chytridiomycota Phylum	CE_M_d14-NF	0.0005	Fungi	Chytridiomycota	Chytridiomycota Phylum	Chytridiomycota Phylum	Chytridiomycota Phylum	Chytridiomycota Phylum
Gibberella	IL_L_d01-F	0.5102	Fungi	Ascomycota	Sordariomycetes	Hypocreales	Nectriaceae	Gibberella
Fungi Kingdom	IL_L_d01-F	0.3624	Fungi	Fungi Kingdom	Fungi Kingdom	Fungi Kingdom	Fungi Kingdom	Fungi Kingdom
Aspergillus	IL_L_d01-F	0.0285	Fungi	Ascomycota	Eurotiomycetes	Eurotiales	Aspergillaceae	Aspergillus
Mucor	IL_L_d01-F	0.0279	Fungi	Mucoromycota	Mucoromycetes	Mucorales	Mucoraceae	Mucor
Wallemia	IL_L_d01-F	0.0087	Fungi	Basidiomycota	Wallemiomycetes	Wallemiales	Wallemiaceae	Wallemia
Meyerozyma	IL_L_d01-F	0.0058	Fungi	Ascomycota	Saccharomycetes	Saccharomycetales	Debaryomycetaceae	Meyerozyma
Epicoccum	IL_L_d01-F	0.0058	Fungi	Ascomycota	Dothideomycetes	Pleosporales	Didymellaceae	Epicoccum
Didymellaceae Family	IL_L_d01-F	0.0053	Fungi	Ascomycota	Dothideomycetes	Pleosporales	Didymellaceae	Didymellaceae Family
Hyphopichia	IL_L_d01-F	0.0051	Fungi	Ascomycota	Saccharomycetes	Saccharomycetales	Debaryomycetaceae	Hyphopichia
Cladosporium	IL_L_d01-F	0.0039	Fungi	Ascomycota	Dothideomycetes	Capnodiales	Cladosporiaceae	Cladosporium
Saccharomycetales Order	IL_L_d01-F	0.0039	Fungi	Ascomycota	Saccharomycetes	Saccharomycetales	Saccharomycetales Order	Saccharomycetales Order
Phialemoniopsis	IL_L_d01-F	0.0036	Fungi	Ascomycota	Sordariomycetes	Xylariales	Xylariales_fam_Incertae_sedis	Phialemoniopsis
Talaromyces	IL_L_d01-F	0.0034	Fungi	Ascomycota	Eurotiomycetes	Eurotiales	Trichocomaceae	Talaromyces
Penicillium	IL_L_d01-F	0.0026	Fungi	Ascomycota	Eurotiomycetes	Eurotiales	Aspergillaceae	Penicillium
Scopulariopsis	IL_L_d01-F	0.0026	Fungi	Ascomycota	Sordariomycetes	Microascales	Microascaceae	Scopulariopsis
Pseudopithomyces	IL_L_d01-F	0.0024	Fungi	Ascomycota	Dothideomycetes	Pleosporales	Didymosphaeriaceae	Pseudopithomyces
Nigrospora	IL_L_d01-F	0.0024	Fungi	Ascomycota	Sordariomycetes	Trichosphaeriales	Trichosphaeriaceae	Nigrospora
Sarocladium	IL_L_d01-F	0.0022	Fungi	Ascomycota	Sordariomycetes	Hypocreales	Hypocreales_fam_Incertae_sedis	Sarocladium
Wickerhamomyces	IL_L_d01-F	0.0022	Fungi	Ascomycota	Saccharomycetes	Saccharomycetales	Phaffomycetaceae	Wickerhamomyces
Alternaria	IL_L_d01-F	0.0019	Fungi	Ascomycota	Dothideomycetes	Pleosporales	Pleosporaceae	Alternaria
Pyxidiophora	IL_L_d01-F	0.0019	Fungi	Ascomycota	Laboulbeniomycetes	Pyxidiophorales	Pyxidiophoraceae	Pyxidiophora
Fusarium	IL_L_d01-F	0.0012	Fungi	Ascomycota	Sordariomycetes	Hypocreales	Nectriaceae	Fusarium
Debaryomyces	IL_L_d01-F	0.0009	Fungi	Ascomycota	Saccharomycetes	Saccharomycetales	Debaryomycetaceae	Debaryomyces
Suhomyces	IL_L_d01-F	0.0009	Fungi	Ascomycota	Saccharomycetes	Saccharomycetales	Saccharomycetales_fam_Incertae_sedis	Suhomyces
Kodamaea	IL_L_d01-F	0.0007	Fungi	Ascomycota	Saccharomycetes	Saccharomycetales	Metschnikowiaceae	Kodamaea
Cutaneotrichosporon	IL_L_d01-F	0.0007	Fungi	Basidiomycota	Tremellomycetes	Trichosporonales	Trichosporonaceae	Cutaneotrichosporon
Xerochrysium	IL_L_d01-F	0.0006	Fungi	Ascomycota	Eurotiomycetes	Eurotiales	Trichocomaceae	Xerochrysium
Diaporthaceae Family	IL_L_d01-F	0.0006	Fungi	Ascomycota	Sordariomycetes	Diaporthales	Diaporthaceae	Diaporthaceae Family
Dipodascus	IL_L_d01-F	0.0004	Fungi	Ascomycota	Saccharomycetes	Saccharomycetales	Dipodascaceae	Dipodascus
Trichoderma	IL_L_d01-F	0.0003	Fungi	Ascomycota	Sordariomycetes	Hypocreales	Hypocreaceae	Trichoderma
Hannaella	IL_L_d01-F	0.0003	Fungi	Basidiomycota	Tremellomycetes	Tremellales	Bulleribasidiaceae	Hannaella
Geosmithia	IL_L_d01-F	0.0003	Fungi	Ascomycota	Sordariomycetes	Hypocreales	Bionectriaceae	Geosmithia
Cornuvesica	IL_L_d01-F	0.0002	Fungi	Ascomycota	Sordariomycetes	Ophiostomatales	Ophiostomataceae	Cornuvesica
Yueomyces	IL_L_d01-F	0.0001	Fungi	Ascomycota	Saccharomycetes	Saccharomycetales	Saccharomycetaceae	Yueomyces
Candida	IL_L_d01-F	0.0001	Fungi	Ascomycota	Saccharomycetes	Saccharomycetales	Saccharomycetales_fam_Incertae_sedis	Candida
Papiliotrema	IL_L_d01-F	0.0001	Fungi	Basidiomycota	Tremellomycetes	Tremellales	Rhynchogastremataceae	Papiliotrema
Ascomycota Phylum	IL_L_d01-F	0	Fungi	Ascomycota	Ascomycota Phylum	Ascomycota Phylum	Ascomycota Phylum	Ascomycota Phylum
Gibberella	IL_L_d01-NF	0.4892	Fungi	Ascomycota	Sordariomycetes	Hypocreales	Nectriaceae	Gibberella
Purpureocillium	IL_L_d01-NF	0.2123	Fungi	Ascomycota	Sordariomycetes	Hypocreales	Ophiocordycipitaceae	Purpureocillium
Fungi Kingdom	IL_L_d01-NF	0.0898	Fungi	Fungi Kingdom	Fungi Kingdom	Fungi Kingdom	Fungi Kingdom	Fungi Kingdom
Malassezia	IL_L_d01-NF	0.0648	Fungi	Basidiomycota	Malasseziomycetes	Malasseziales	Malasseziaceae	Malassezia
Ramularia	IL_L_d01-NF	0.0632	Fungi	Ascomycota	Dothideomycetes	Capnodiales	Mycosphaerellaceae	Ramularia
Aspergillus	IL_L_d01-NF	0.0467	Fungi	Ascomycota	Eurotiomycetes	Eurotiales	Aspergillaceae	Aspergillus
Ascomycota Phylum	IL_L_d01-NF	0.0149	Fungi	Ascomycota	Ascomycota Phylum	Ascomycota Phylum	Ascomycota Phylum	Ascomycota Phylum
Hyphopichia	IL_L_d01-NF	0.0118	Fungi	Ascomycota	Saccharomycetes	Saccharomycetales	Debaryomycetaceae	Hyphopichia
Coniochaeta	IL_L_d01-NF	0.0073	Fungi	Ascomycota	Sordariomycetes	Coniochaetales	Coniochaetaceae	Coniochaeta
other	IL_L_d01-NF	0.0001	Fungi	Ascomycota	Pezizomycotina_cls_Incertae_sedis	Pezizomycotina_ord_Incertae_sedis	Pezizomycotina_fam_Incertae_sedis	Ciliophora
Fungi Kingdom	IL_L_d02-F	0.7764	Fungi	Fungi Kingdom	Fungi Kingdom	Fungi Kingdom	Fungi Kingdom	Fungi Kingdom
Gibberella	IL_L_d02-F	0.1503	Fungi	Ascomycota	Sordariomycetes	Hypocreales	Nectriaceae	Gibberella
Aspergillus	IL_L_d02-F	0.0121	Fungi	Ascomycota	Eurotiomycetes	Eurotiales	Aspergillaceae	Aspergillus
Meyerozyma	IL_L_d02-F	0.0079	Fungi	Ascomycota	Saccharomycetes	Saccharomycetales	Debaryomycetaceae	Meyerozyma
Rhodotorula	IL_L_d02-F	0.0063	Fungi	Basidiomycota	Microbotryomycetes	Sporidiobolales	Sporidiobolaceae	Rhodotorula
Penicillium	IL_L_d02-F	0.0055	Fungi	Ascomycota	Eurotiomycetes	Eurotiales	Aspergillaceae	Penicillium
Cladosporium	IL_L_d02-F	0.005	Fungi	Ascomycota	Dothideomycetes	Capnodiales	Cladosporiaceae	Cladosporium
Wallemia	IL_L_d02-F	0.0035	Fungi	Basidiomycota	Wallemiomycetes	Wallemiales	Wallemiaceae	Wallemia
Diaporthaceae Family	IL_L_d02-F	0.0034	Fungi	Ascomycota	Sordariomycetes	Diaporthales	Diaporthaceae	Diaporthaceae Family
Fusarium	IL_L_d02-F	0.0034	Fungi	Ascomycota	Sordariomycetes	Hypocreales	Nectriaceae	Fusarium
Hyphopichia	IL_L_d02-F	0.0031	Fungi	Ascomycota	Saccharomycetes	Saccharomycetales	Debaryomycetaceae	Hyphopichia
Mucor	IL_L_d02-F	0.003	Fungi	Mucoromycota	Mucoromycetes	Mucorales	Mucoraceae	Mucor
Naganishia	IL_L_d02-F	0.0027	Fungi	Basidiomycota	Tremellomycetes	Filobasidiales	Filobasidiaceae	Naganishia
Scopulariopsis	IL_L_d02-F	0.0016	Fungi	Ascomycota	Sordariomycetes	Microascales	Microascaceae	Scopulariopsis
Talaromyces	IL_L_d02-F	0.0015	Fungi	Ascomycota	Eurotiomycetes	Eurotiales	Trichocomaceae	Talaromyces
Xerochrysium	IL_L_d02-F	0.0014	Fungi	Ascomycota	Eurotiomycetes	Eurotiales	Trichocomaceae	Xerochrysium
Ramularia	IL_L_d02-F	0.0012	Fungi	Ascomycota	Dothideomycetes	Capnodiales	Mycosphaerellaceae	Ramularia
Nigrospora	IL_L_d02-F	0.0012	Fungi	Ascomycota	Sordariomycetes	Trichosphaeriales	Trichosphaeriaceae	Nigrospora
Nectriaceae Family	IL_L_d02-F	0.0011	Fungi	Ascomycota	Sordariomycetes	Hypocreales	Nectriaceae	Nectriaceae Family
Phialemoniopsis	IL_L_d02-F	0.0009	Fungi	Ascomycota	Sordariomycetes	Xylariales	Xylariales_fam_Incertae_sedis	Phialemoniopsis
Pyxidiophora	IL_L_d02-F	0.0009	Fungi	Ascomycota	Laboulbeniomycetes	Pyxidiophorales	Pyxidiophoraceae	Pyxidiophora
Coniochaeta	IL_L_d02-F	0.0009	Fungi	Ascomycota	Sordariomycetes	Coniochaetales	Coniochaetaceae	Coniochaeta
Trichosporon	IL_L_d02-F	0.0009	Fungi	Basidiomycota	Tremellomycetes	Trichosporonales	Trichosporonaceae	Trichosporon
Sarocladium	IL_L_d02-F	0.0008	Fungi	Ascomycota	Sordariomycetes	Hypocreales	Hypocreales_fam_Incertae_sedis	Sarocladium
Alternaria	IL_L_d02-F	0.0008	Fungi	Ascomycota	Dothideomycetes	Pleosporales	Pleosporaceae	Alternaria
Cornuvesica	IL_L_d02-F	0.0006	Fungi	Ascomycota	Sordariomycetes	Ophiostomatales	Ophiostomataceae	Cornuvesica
Candida	IL_L_d02-F	0.0005	Fungi	Ascomycota	Saccharomycetes	Saccharomycetales	Saccharomycetales_fam_Incertae_sedis	Candida
Pseudopithomyces	IL_L_d02-F	0.0004	Fungi	Ascomycota	Dothideomycetes	Pleosporales	Didymosphaeriaceae	Pseudopithomyces
Wickerhamomyces	IL_L_d02-F	0.0004	Fungi	Ascomycota	Saccharomycetes	Saccharomycetales	Phaffomycetaceae	Wickerhamomyces
Didymellaceae Family	IL_L_d02-F	0.0003	Fungi	Ascomycota	Dothideomycetes	Pleosporales	Didymellaceae	Didymellaceae Family
Thermomyces	IL_L_d02-F	0.0003	Fungi	Ascomycota	Eurotiomycetes	Eurotiales	Trichocomaceae	Thermomyces
Neocucurbitaria	IL_L_d02-F	0.0003	Fungi	Ascomycota	Dothideomycetes	Pleosporales	Cucurbitariaceae	Neocucurbitaria
Hannaella	IL_L_d02-F	0.0002	Fungi	Basidiomycota	Tremellomycetes	Tremellales	Bulleribasidiaceae	Hannaella
Xeromyces	IL_L_d02-F	0.0002	Fungi	Ascomycota	Eurotiomycetes	Eurotiales	Aspergillaceae	Xeromyces
Filobasidium	IL_L_d02-F	0.0002	Fungi	Basidiomycota	Tremellomycetes	Filobasidiales	Filobasidiaceae	Filobasidium
Incrucipulum	IL_L_d02-F	0.0002	Fungi	Ascomycota	Leotiomycetes	Helotiales	Hyaloscyphaceae	Incrucipulum
Kurtzmaniella	IL_L_d02-F	0.0002	Fungi	Ascomycota	Saccharomycetes	Saccharomycetales	Debaryomycetaceae	Kurtzmaniella
Ascomycota Phylum	IL_L_d02-F	0.0001	Fungi	Ascomycota	Ascomycota Phylum	Ascomycota Phylum	Ascomycota Phylum	Ascomycota Phylum
Dipodascus	IL_L_d02-F	0.0001	Fungi	Ascomycota	Saccharomycetes	Saccharomycetales	Dipodascaceae	Dipodascus
Purpureocillium	IL_L_d02-F	0.0001	Fungi	Ascomycota	Sordariomycetes	Hypocreales	Ophiocordycipitaceae	Purpureocillium
Sclerotiniaceae Family	IL_L_d02-F	0.0001	Fungi	Ascomycota	Leotiomycetes	Helotiales	Sclerotiniaceae	Sclerotiniaceae Family
Debaryomyces	IL_L_d02-F	0.0001	Fungi	Ascomycota	Saccharomycetes	Saccharomycetales	Debaryomycetaceae	Debaryomyces
Diaporthe	IL_L_d02-F	0	Fungi	Ascomycota	Sordariomycetes	Diaporthales	Diaporthaceae	Diaporthe
Suhomyces	IL_L_d02-F	0	Fungi	Ascomycota	Saccharomycetes	Saccharomycetales	Saccharomycetales_fam_Incertae_sedis	Suhomyces
Colletotrichum	IL_L_d02-F	0	Fungi	Ascomycota	Sordariomycetes	Glomerellales	Glomerellaceae	Colletotrichum
Curvularia	IL_L_d02-F	0	Fungi	Ascomycota	Dothideomycetes	Pleosporales	Pleosporaceae	Curvularia
Coniochaeta	IL_L_d02-NF	0.5984	Fungi	Ascomycota	Sordariomycetes	Coniochaetales	Coniochaetaceae	Coniochaeta
Gibberella	IL_L_d02-NF	0.2333	Fungi	Ascomycota	Sordariomycetes	Hypocreales	Nectriaceae	Gibberella
Fungi Kingdom	IL_L_d02-NF	0.1164	Fungi	Fungi Kingdom	Fungi Kingdom	Fungi Kingdom	Fungi Kingdom	Fungi Kingdom
Alternaria	IL_L_d02-NF	0.0517	Fungi	Ascomycota	Dothideomycetes	Pleosporales	Pleosporaceae	Alternaria
Ascomycota Phylum	IL_L_d02-NF	0.0003	Fungi	Ascomycota	Ascomycota Phylum	Ascomycota Phylum	Ascomycota Phylum	Ascomycota Phylum
Fungi Kingdom	IL_L_d03-F	0.7617	Fungi	Fungi Kingdom	Fungi Kingdom	Fungi Kingdom	Fungi Kingdom	Fungi Kingdom
Gibberella	IL_L_d03-F	0.1486	Fungi	Ascomycota	Sordariomycetes	Hypocreales	Nectriaceae	Gibberella
Aspergillus	IL_L_d03-F	0.013	Fungi	Ascomycota	Eurotiomycetes	Eurotiales	Aspergillaceae	Aspergillus
Wallemia	IL_L_d03-F	0.0089	Fungi	Basidiomycota	Wallemiomycetes	Wallemiales	Wallemiaceae	Wallemia
Penicillium	IL_L_d03-F	0.0077	Fungi	Ascomycota	Eurotiomycetes	Eurotiales	Aspergillaceae	Penicillium
Cladosporium	IL_L_d03-F	0.0054	Fungi	Ascomycota	Dothideomycetes	Capnodiales	Cladosporiaceae	Cladosporium
Scopulariopsis	IL_L_d03-F	0.0043	Fungi	Ascomycota	Sordariomycetes	Microascales	Microascaceae	Scopulariopsis
Hyphopichia	IL_L_d03-F	0.0037	Fungi	Ascomycota	Saccharomycetes	Saccharomycetales	Debaryomycetaceae	Hyphopichia
Xerochrysium	IL_L_d03-F	0.0037	Fungi	Ascomycota	Eurotiomycetes	Eurotiales	Trichocomaceae	Xerochrysium
Talaromyces	IL_L_d03-F	0.0036	Fungi	Ascomycota	Eurotiomycetes	Eurotiales	Trichocomaceae	Talaromyces
Meyerozyma	IL_L_d03-F	0.0035	Fungi	Ascomycota	Saccharomycetes	Saccharomycetales	Debaryomycetaceae	Meyerozyma
Coniochaeta	IL_L_d03-F	0.0035	Fungi	Ascomycota	Sordariomycetes	Coniochaetales	Coniochaetaceae	Coniochaeta
Diaporthaceae Family	IL_L_d03-F	0.003	Fungi	Ascomycota	Sordariomycetes	Diaporthales	Diaporthaceae	Diaporthaceae Family
Epicoccum	IL_L_d03-F	0.0026	Fungi	Ascomycota	Dothideomycetes	Pleosporales	Didymellaceae	Epicoccum
Fusarium	IL_L_d03-F	0.0025	Fungi	Ascomycota	Sordariomycetes	Hypocreales	Nectriaceae	Fusarium
Alternaria	IL_L_d03-F	0.0024	Fungi	Ascomycota	Dothideomycetes	Pleosporales	Pleosporaceae	Alternaria
Mucor	IL_L_d03-F	0.0019	Fungi	Mucoromycota	Mucoromycetes	Mucorales	Mucoraceae	Mucor
Dipodascus	IL_L_d03-F	0.0018	Fungi	Ascomycota	Saccharomycetes	Saccharomycetales	Dipodascaceae	Dipodascus
Saccharomycetales Order	IL_L_d03-F	0.0018	Fungi	Ascomycota	Saccharomycetes	Saccharomycetales	Saccharomycetales Order	Saccharomycetales Order
Nigrospora	IL_L_d03-F	0.0016	Fungi	Ascomycota	Sordariomycetes	Trichosphaeriales	Trichosphaeriaceae	Nigrospora
Wickerhamomyces	IL_L_d03-F	0.0014	Fungi	Ascomycota	Saccharomycetes	Saccharomycetales	Phaffomycetaceae	Wickerhamomyces
Sclerotiniaceae Family	IL_L_d03-F	0.0014	Fungi	Ascomycota	Leotiomycetes	Helotiales	Sclerotiniaceae	Sclerotiniaceae Family
Candida	IL_L_d03-F	0.001	Fungi	Ascomycota	Saccharomycetes	Saccharomycetales	Saccharomycetales_fam_Incertae_sedis	Candida
Cornuvesica	IL_L_d03-F	0.001	Fungi	Ascomycota	Sordariomycetes	Ophiostomatales	Ophiostomataceae	Cornuvesica
Tausonia	IL_L_d03-F	0.0009	Fungi	Basidiomycota	Tremellomycetes	Cystofilobasidiales	Mrakiaceae	Tausonia
Sarocladium	IL_L_d03-F	0.0009	Fungi	Ascomycota	Sordariomycetes	Hypocreales	Hypocreales_fam_Incertae_sedis	Sarocladium
Debaryomyces	IL_L_d03-F	0.0008	Fungi	Ascomycota	Saccharomycetes	Saccharomycetales	Debaryomycetaceae	Debaryomyces
Suhomyces	IL_L_d03-F	0.0007	Fungi	Ascomycota	Saccharomycetes	Saccharomycetales	Saccharomycetales_fam_Incertae_sedis	Suhomyces
Pseudopithomyces	IL_L_d03-F	0.0007	Fungi	Ascomycota	Dothideomycetes	Pleosporales	Didymosphaeriaceae	Pseudopithomyces
Rhizopus	IL_L_d03-F	0.0006	Fungi	Mucoromycota	Mucoromycetes	Mucorales	Rhizopodaceae	Rhizopus
Rhodotorula	IL_L_d03-F	0.0006	Fungi	Basidiomycota	Microbotryomycetes	Sporidiobolales	Sporidiobolaceae	Rhodotorula
Xeromyces	IL_L_d03-F	0.0005	Fungi	Ascomycota	Eurotiomycetes	Eurotiales	Aspergillaceae	Xeromyces
Pyxidiophora	IL_L_d03-F	0.0005	Fungi	Ascomycota	Laboulbeniomycetes	Pyxidiophorales	Pyxidiophoraceae	Pyxidiophora
Ramularia	IL_L_d03-F	0.0005	Fungi	Ascomycota	Dothideomycetes	Capnodiales	Mycosphaerellaceae	Ramularia
Clavispora	IL_L_d03-F	0.0004	Fungi	Ascomycota	Saccharomycetes	Saccharomycetales	Metschnikowiaceae	Clavispora
Yueomyces	IL_L_d03-F	0.0003	Fungi	Ascomycota	Saccharomycetes	Saccharomycetales	Saccharomycetaceae	Yueomyces
Acremonium	IL_L_d03-F	0.0003	Fungi	Ascomycota	Sordariomycetes	Hypocreales	Hypocreales_fam_Incertae_sedis	Acremonium
Trichoderma	IL_L_d03-F	0.0003	Fungi	Ascomycota	Sordariomycetes	Hypocreales	Hypocreaceae	Trichoderma
Trichosporon	IL_L_d03-F	0.0002	Fungi	Basidiomycota	Tremellomycetes	Trichosporonales	Trichosporonaceae	Trichosporon
Saccharomyces	IL_L_d03-F	0.0002	Fungi	Ascomycota	Saccharomycetes	Saccharomycetales	Saccharomycetaceae	Saccharomyces
Didymellaceae Family	IL_L_d03-F	0.0002	Fungi	Ascomycota	Dothideomycetes	Pleosporales	Didymellaceae	Didymellaceae Family
Hannaella	IL_L_d03-F	0.0002	Fungi	Basidiomycota	Tremellomycetes	Tremellales	Bulleribasidiaceae	Hannaella
Phialemoniopsis	IL_L_d03-F	0.0002	Fungi	Ascomycota	Sordariomycetes	Xylariales	Xylariales_fam_Incertae_sedis	Phialemoniopsis
Sterigmatomyces	IL_L_d03-F	0.0001	Fungi	Basidiomycota	Agaricostilbomycetes	Agaricostilbales	Agaricostilbaceae	Sterigmatomyces
Ascomycota Phylum	IL_L_d03-F	0.0001	Fungi	Ascomycota	Ascomycota Phylum	Ascomycota Phylum	Ascomycota Phylum	Ascomycota Phylum
Naganishia	IL_L_d03-F	0.0001	Fungi	Basidiomycota	Tremellomycetes	Filobasidiales	Filobasidiaceae	Naganishia
Thermomyces	IL_L_d03-F	0.0001	Fungi	Ascomycota	Eurotiomycetes	Eurotiales	Trichocomaceae	Thermomyces
Kurtzmaniella	IL_L_d03-F	0	Fungi	Ascomycota	Saccharomycetes	Saccharomycetales	Debaryomycetaceae	Kurtzmaniella
Vishniacozyma	IL_L_d03-F	0	Fungi	Basidiomycota	Tremellomycetes	Tremellales	Bulleribasidiaceae	Vishniacozyma
Tremellales Order	IL_L_d03-F	0	Fungi	Basidiomycota	Tremellomycetes	Tremellales	Tremellales Order	Tremellales Order
Cercospora	IL_L_d03-F	0	Fungi	Ascomycota	Dothideomycetes	Capnodiales	Mycosphaerellaceae	Cercospora
Dipodascaceae Family	IL_L_d03-F	0	Fungi	Ascomycota	Saccharomycetes	Saccharomycetales	Dipodascaceae	Dipodascaceae Family
Aureobasidium	IL_L_d03-F	0	Fungi	Ascomycota	Dothideomycetes	Dothideales	Aureobasidiaceae	Aureobasidium
Nakaseomyces	IL_L_d03-F	0	Fungi	Ascomycota	Saccharomycetes	Saccharomycetales	Saccharomycetaceae	Nakaseomyces
Issatchenkia	IL_L_d03-F	0	Fungi	Ascomycota	Saccharomycetes	Saccharomycetales	Saccharomycetaceae	Issatchenkia
Fungi Kingdom	IL_L_d03-NF	0.6413	Fungi	Fungi Kingdom	Fungi Kingdom	Fungi Kingdom	Fungi Kingdom	Fungi Kingdom
Gibberella	IL_L_d03-NF	0.2479	Fungi	Ascomycota	Sordariomycetes	Hypocreales	Nectriaceae	Gibberella
Aspergillus	IL_L_d03-NF	0.0242	Fungi	Ascomycota	Eurotiomycetes	Eurotiales	Aspergillaceae	Aspergillus
Mucor	IL_L_d03-NF	0.0178	Fungi	Mucoromycota	Mucoromycetes	Mucorales	Mucoraceae	Mucor
Wallemia	IL_L_d03-NF	0.0088	Fungi	Basidiomycota	Wallemiomycetes	Wallemiales	Wallemiaceae	Wallemia
Penicillium	IL_L_d03-NF	0.0078	Fungi	Ascomycota	Eurotiomycetes	Eurotiales	Aspergillaceae	Penicillium
Cladosporium	IL_L_d03-NF	0.0077	Fungi	Ascomycota	Dothideomycetes	Capnodiales	Cladosporiaceae	Cladosporium
Hyphopichia	IL_L_d03-NF	0.0056	Fungi	Ascomycota	Saccharomycetes	Saccharomycetales	Debaryomycetaceae	Hyphopichia
Rhizopus	IL_L_d03-NF	0.0055	Fungi	Mucoromycota	Mucoromycetes	Mucorales	Rhizopodaceae	Rhizopus
Meyerozyma	IL_L_d03-NF	0.0043	Fungi	Ascomycota	Saccharomycetes	Saccharomycetales	Debaryomycetaceae	Meyerozyma
Coniochaeta	IL_L_d03-NF	0.0039	Fungi	Ascomycota	Sordariomycetes	Coniochaetales	Coniochaetaceae	Coniochaeta
Scopulariopsis	IL_L_d03-NF	0.0038	Fungi	Ascomycota	Sordariomycetes	Microascales	Microascaceae	Scopulariopsis
Talaromyces	IL_L_d03-NF	0.0033	Fungi	Ascomycota	Eurotiomycetes	Eurotiales	Trichocomaceae	Talaromyces
Diaporthaceae Family	IL_L_d03-NF	0.0028	Fungi	Ascomycota	Sordariomycetes	Diaporthales	Diaporthaceae	Diaporthaceae Family
Sarocladium	IL_L_d03-NF	0.0018	Fungi	Ascomycota	Sordariomycetes	Hypocreales	Hypocreales_fam_Incertae_sedis	Sarocladium
Wickerhamomyces	IL_L_d03-NF	0.0014	Fungi	Ascomycota	Saccharomycetes	Saccharomycetales	Phaffomycetaceae	Wickerhamomyces
Phialemoniopsis	IL_L_d03-NF	0.0012	Fungi	Ascomycota	Sordariomycetes	Xylariales	Xylariales_fam_Incertae_sedis	Phialemoniopsis
Alternaria	IL_L_d03-NF	0.0011	Fungi	Ascomycota	Dothideomycetes	Pleosporales	Pleosporaceae	Alternaria
Fusarium	IL_L_d03-NF	0.0011	Fungi	Ascomycota	Sordariomycetes	Hypocreales	Nectriaceae	Fusarium
Xeromyces	IL_L_d03-NF	0.001	Fungi	Ascomycota	Eurotiomycetes	Eurotiales	Aspergillaceae	Xeromyces
Trichosporon	IL_L_d03-NF	0.0009	Fungi	Basidiomycota	Tremellomycetes	Trichosporonales	Trichosporonaceae	Trichosporon
Nigrospora	IL_L_d03-NF	0.0007	Fungi	Ascomycota	Sordariomycetes	Trichosphaeriales	Trichosphaeriaceae	Nigrospora
Saccharomycetales Order	IL_L_d03-NF	0.0006	Fungi	Ascomycota	Saccharomycetes	Saccharomycetales	Saccharomycetales Order	Saccharomycetales Order
Pyxidiophora	IL_L_d03-NF	0.0006	Fungi	Ascomycota	Laboulbeniomycetes	Pyxidiophorales	Pyxidiophoraceae	Pyxidiophora
Cornuvesica	IL_L_d03-NF	0.0005	Fungi	Ascomycota	Sordariomycetes	Ophiostomatales	Ophiostomataceae	Cornuvesica
Candida	IL_L_d03-NF	0.0005	Fungi	Ascomycota	Saccharomycetes	Saccharomycetales	Saccharomycetales_fam_Incertae_sedis	Candida
Kodamaea	IL_L_d03-NF	0.0004	Fungi	Ascomycota	Saccharomycetes	Saccharomycetales	Metschnikowiaceae	Kodamaea
Hannaella	IL_L_d03-NF	0.0004	Fungi	Basidiomycota	Tremellomycetes	Tremellales	Bulleribasidiaceae	Hannaella
Xerochrysium	IL_L_d03-NF	0.0004	Fungi	Ascomycota	Eurotiomycetes	Eurotiales	Trichocomaceae	Xerochrysium
Sterigmatomyces	IL_L_d03-NF	0.0003	Fungi	Basidiomycota	Agaricostilbomycetes	Agaricostilbales	Agaricostilbaceae	Sterigmatomyces
Diaporthe	IL_L_d03-NF	0.0003	Fungi	Ascomycota	Sordariomycetes	Diaporthales	Diaporthaceae	Diaporthe
Pseudopithomyces	IL_L_d03-NF	0.0003	Fungi	Ascomycota	Dothideomycetes	Pleosporales	Didymosphaeriaceae	Pseudopithomyces
Epicoccum	IL_L_d03-NF	0.0003	Fungi	Ascomycota	Dothideomycetes	Pleosporales	Didymellaceae	Epicoccum
Acremonium	IL_L_d03-NF	0.0002	Fungi	Ascomycota	Sordariomycetes	Hypocreales	Hypocreales_fam_Incertae_sedis	Acremonium
Issatchenkia	IL_L_d03-NF	0.0002	Fungi	Ascomycota	Saccharomycetes	Saccharomycetales	Saccharomycetaceae	Issatchenkia
Dipodascus	IL_L_d03-NF	0.0001	Fungi	Ascomycota	Saccharomycetes	Saccharomycetales	Dipodascaceae	Dipodascus
Geosmithia	IL_L_d03-NF	0.0001	Fungi	Ascomycota	Sordariomycetes	Hypocreales	Bionectriaceae	Geosmithia
Neosetophoma	IL_L_d03-NF	0.0001	Fungi	Ascomycota	Dothideomycetes	Pleosporales	Phaeosphaeriaceae	Neosetophoma
Suhomyces	IL_L_d03-NF	0.0001	Fungi	Ascomycota	Saccharomycetes	Saccharomycetales	Saccharomycetales_fam_Incertae_sedis	Suhomyces
Rhodotorula	IL_L_d03-NF	0.0001	Fungi	Basidiomycota	Microbotryomycetes	Sporidiobolales	Sporidiobolaceae	Rhodotorula
Purpureocillium	IL_L_d03-NF	0.0001	Fungi	Ascomycota	Sordariomycetes	Hypocreales	Ophiocordycipitaceae	Purpureocillium
Colletotrichum	IL_L_d03-NF	0.0001	Fungi	Ascomycota	Sordariomycetes	Glomerellales	Glomerellaceae	Colletotrichum
Didymellaceae Family	IL_L_d03-NF	0.0001	Fungi	Ascomycota	Dothideomycetes	Pleosporales	Didymellaceae	Didymellaceae Family
Ascomycota Phylum	IL_L_d03-NF	0.0001	Fungi	Ascomycota	Ascomycota Phylum	Ascomycota Phylum	Ascomycota Phylum	Ascomycota Phylum
Cercospora	IL_L_d03-NF	0.0001	Fungi	Ascomycota	Dothideomycetes	Capnodiales	Mycosphaerellaceae	Cercospora
Gibellulopsis	IL_L_d03-NF	0	Fungi	Ascomycota	Sordariomycetes	Glomerellales	Plectosphaerellaceae	Gibellulopsis
Aureobasidium	IL_L_d03-NF	0	Fungi	Ascomycota	Dothideomycetes	Dothideales	Aureobasidiaceae	Aureobasidium
Sclerotiniaceae Family	IL_L_d03-NF	0	Fungi	Ascomycota	Leotiomycetes	Helotiales	Sclerotiniaceae	Sclerotiniaceae Family
Debaryomyces	IL_L_d03-NF	0	Fungi	Ascomycota	Saccharomycetes	Saccharomycetales	Debaryomycetaceae	Debaryomyces
Fungi Kingdom	IL_L_d04-F	0.7094	Fungi	Fungi Kingdom	Fungi Kingdom	Fungi Kingdom	Fungi Kingdom	Fungi Kingdom
Gibberella	IL_L_d04-F	0.2118	Fungi	Ascomycota	Sordariomycetes	Hypocreales	Nectriaceae	Gibberella
Aspergillus	IL_L_d04-F	0.0167	Fungi	Ascomycota	Eurotiomycetes	Eurotiales	Aspergillaceae	Aspergillus
Wallemia	IL_L_d04-F	0.0071	Fungi	Basidiomycota	Wallemiomycetes	Wallemiales	Wallemiaceae	Wallemia
Candida	IL_L_d04-F	0.0069	Fungi	Ascomycota	Saccharomycetes	Saccharomycetales	Saccharomycetales_fam_Incertae_sedis	Candida
Penicillium	IL_L_d04-F	0.0053	Fungi	Ascomycota	Eurotiomycetes	Eurotiales	Aspergillaceae	Penicillium
Meyerozyma	IL_L_d04-F	0.0051	Fungi	Ascomycota	Saccharomycetes	Saccharomycetales	Debaryomycetaceae	Meyerozyma
Cladosporium	IL_L_d04-F	0.0045	Fungi	Ascomycota	Dothideomycetes	Capnodiales	Cladosporiaceae	Cladosporium
Talaromyces	IL_L_d04-F	0.0037	Fungi	Ascomycota	Eurotiomycetes	Eurotiales	Trichocomaceae	Talaromyces
Hyphopichia	IL_L_d04-F	0.0036	Fungi	Ascomycota	Saccharomycetes	Saccharomycetales	Debaryomycetaceae	Hyphopichia
Scopulariopsis	IL_L_d04-F	0.0028	Fungi	Ascomycota	Sordariomycetes	Microascales	Microascaceae	Scopulariopsis
Diaporthe	IL_L_d04-F	0.0027	Fungi	Ascomycota	Sordariomycetes	Diaporthales	Diaporthaceae	Diaporthe
Fusarium	IL_L_d04-F	0.0027	Fungi	Ascomycota	Sordariomycetes	Hypocreales	Nectriaceae	Fusarium
Diaporthaceae Family	IL_L_d04-F	0.0018	Fungi	Ascomycota	Sordariomycetes	Diaporthales	Diaporthaceae	Diaporthaceae Family
Dipodascus	IL_L_d04-F	0.0018	Fungi	Ascomycota	Saccharomycetes	Saccharomycetales	Dipodascaceae	Dipodascus
Xerochrysium	IL_L_d04-F	0.0015	Fungi	Ascomycota	Eurotiomycetes	Eurotiales	Trichocomaceae	Xerochrysium
Mucor	IL_L_d04-F	0.0014	Fungi	Mucoromycota	Mucoromycetes	Mucorales	Mucoraceae	Mucor
Coniochaeta	IL_L_d04-F	0.0013	Fungi	Ascomycota	Sordariomycetes	Coniochaetales	Coniochaetaceae	Coniochaeta
Alternaria	IL_L_d04-F	0.0012	Fungi	Ascomycota	Dothideomycetes	Pleosporales	Pleosporaceae	Alternaria
Epicoccum	IL_L_d04-F	0.0012	Fungi	Ascomycota	Dothideomycetes	Pleosporales	Didymellaceae	Epicoccum
Nectriaceae Family	IL_L_d04-F	0.0011	Fungi	Ascomycota	Sordariomycetes	Hypocreales	Nectriaceae	Nectriaceae Family
Nigrospora	IL_L_d04-F	0.0011	Fungi	Ascomycota	Sordariomycetes	Trichosphaeriales	Trichosphaeriaceae	Nigrospora
Pyxidiophora	IL_L_d04-F	0.0009	Fungi	Ascomycota	Laboulbeniomycetes	Pyxidiophorales	Pyxidiophoraceae	Pyxidiophora
Sarocladium	IL_L_d04-F	0.0008	Fungi	Ascomycota	Sordariomycetes	Hypocreales	Hypocreales_fam_Incertae_sedis	Sarocladium
Pseudopithomyces	IL_L_d04-F	0.0006	Fungi	Ascomycota	Dothideomycetes	Pleosporales	Didymosphaeriaceae	Pseudopithomyces
Trichosporon	IL_L_d04-F	0.0004	Fungi	Basidiomycota	Tremellomycetes	Trichosporonales	Trichosporonaceae	Trichosporon
Xeromyces	IL_L_d04-F	0.0003	Fungi	Ascomycota	Eurotiomycetes	Eurotiales	Aspergillaceae	Xeromyces
Filobasidium	IL_L_d04-F	0.0003	Fungi	Basidiomycota	Tremellomycetes	Filobasidiales	Filobasidiaceae	Filobasidium
Yueomyces	IL_L_d04-F	0.0002	Fungi	Ascomycota	Saccharomycetes	Saccharomycetales	Saccharomycetaceae	Yueomyces
Debaryomyces	IL_L_d04-F	0.0002	Fungi	Ascomycota	Saccharomycetes	Saccharomycetales	Debaryomycetaceae	Debaryomyces
Cornuvesica	IL_L_d04-F	0.0002	Fungi	Ascomycota	Sordariomycetes	Ophiostomatales	Ophiostomataceae	Cornuvesica
Tausonia	IL_L_d04-F	0.0002	Fungi	Basidiomycota	Tremellomycetes	Cystofilobasidiales	Mrakiaceae	Tausonia
Wickerhamomyces	IL_L_d04-F	0.0002	Fungi	Ascomycota	Saccharomycetes	Saccharomycetales	Phaffomycetaceae	Wickerhamomyces
Cystobasidium	IL_L_d04-F	0.0002	Fungi	Basidiomycota	Cystobasidiomycetes	Cystobasidiales	Cystobasidiaceae	Cystobasidium
Rhodotorula	IL_L_d04-F	0.0001	Fungi	Basidiomycota	Microbotryomycetes	Sporidiobolales	Sporidiobolaceae	Rhodotorula
Naganishia	IL_L_d04-F	0.0001	Fungi	Basidiomycota	Tremellomycetes	Filobasidiales	Filobasidiaceae	Naganishia
Colletotrichum	IL_L_d04-F	0.0001	Fungi	Ascomycota	Sordariomycetes	Glomerellales	Glomerellaceae	Colletotrichum
Ascomycota Phylum	IL_L_d04-F	0.0001	Fungi	Ascomycota	Ascomycota Phylum	Ascomycota Phylum	Ascomycota Phylum	Ascomycota Phylum
Hannaella	IL_L_d04-F	0.0001	Fungi	Basidiomycota	Tremellomycetes	Tremellales	Bulleribasidiaceae	Hannaella
Trichoderma	IL_L_d04-F	0.0001	Fungi	Ascomycota	Sordariomycetes	Hypocreales	Hypocreaceae	Trichoderma
Geosmithia	IL_L_d04-F	0.0001	Fungi	Ascomycota	Sordariomycetes	Hypocreales	Bionectriaceae	Geosmithia
Didymellaceae Family	IL_L_d04-F	0.0001	Fungi	Ascomycota	Dothideomycetes	Pleosporales	Didymellaceae	Didymellaceae Family
Suhomyces	IL_L_d04-F	0.0001	Fungi	Ascomycota	Saccharomycetes	Saccharomycetales	Saccharomycetales_fam_Incertae_sedis	Suhomyces
Fungi Kingdom	IL_L_d04-NF	0.5123	Fungi	Fungi Kingdom	Fungi Kingdom	Fungi Kingdom	Fungi Kingdom	Fungi Kingdom
Gibberella	IL_L_d04-NF	0.3202	Fungi	Ascomycota	Sordariomycetes	Hypocreales	Nectriaceae	Gibberella
Cladosporium	IL_L_d04-NF	0.0338	Fungi	Ascomycota	Dothideomycetes	Capnodiales	Cladosporiaceae	Cladosporium
Aspergillus	IL_L_d04-NF	0.0299	Fungi	Ascomycota	Eurotiomycetes	Eurotiales	Aspergillaceae	Aspergillus
Wallemia	IL_L_d04-NF	0.0105	Fungi	Basidiomycota	Wallemiomycetes	Wallemiales	Wallemiaceae	Wallemia
Meyerozyma	IL_L_d04-NF	0.0095	Fungi	Ascomycota	Saccharomycetes	Saccharomycetales	Debaryomycetaceae	Meyerozyma
Penicillium	IL_L_d04-NF	0.009	Fungi	Ascomycota	Eurotiomycetes	Eurotiales	Aspergillaceae	Penicillium
Talaromyces	IL_L_d04-NF	0.009	Fungi	Ascomycota	Eurotiomycetes	Eurotiales	Trichocomaceae	Talaromyces
Mucor	IL_L_d04-NF	0.008	Fungi	Mucoromycota	Mucoromycetes	Mucorales	Mucoraceae	Mucor
Didymellaceae Family	IL_L_d04-NF	0.0077	Fungi	Ascomycota	Dothideomycetes	Pleosporales	Didymellaceae	Didymellaceae Family
Diaporthaceae Family	IL_L_d04-NF	0.0075	Fungi	Ascomycota	Sordariomycetes	Diaporthales	Diaporthaceae	Diaporthaceae Family
Hyphopichia	IL_L_d04-NF	0.0068	Fungi	Ascomycota	Saccharomycetes	Saccharomycetales	Debaryomycetaceae	Hyphopichia
Scopulariopsis	IL_L_d04-NF	0.0051	Fungi	Ascomycota	Sordariomycetes	Microascales	Microascaceae	Scopulariopsis
Rhizopus	IL_L_d04-NF	0.0035	Fungi	Mucoromycota	Mucoromycetes	Mucorales	Rhizopodaceae	Rhizopus
Xerochrysium	IL_L_d04-NF	0.0034	Fungi	Ascomycota	Eurotiomycetes	Eurotiales	Trichocomaceae	Xerochrysium
Nigrospora	IL_L_d04-NF	0.0033	Fungi	Ascomycota	Sordariomycetes	Trichosphaeriales	Trichosphaeriaceae	Nigrospora
Dipodascus	IL_L_d04-NF	0.0033	Fungi	Ascomycota	Saccharomycetes	Saccharomycetales	Dipodascaceae	Dipodascus
Alternaria	IL_L_d04-NF	0.0026	Fungi	Ascomycota	Dothideomycetes	Pleosporales	Pleosporaceae	Alternaria
Coniochaeta	IL_L_d04-NF	0.0021	Fungi	Ascomycota	Sordariomycetes	Coniochaetales	Coniochaetaceae	Coniochaeta
Trichosporon	IL_L_d04-NF	0.0018	Fungi	Basidiomycota	Tremellomycetes	Trichosporonales	Trichosporonaceae	Trichosporon
Fusarium	IL_L_d04-NF	0.0017	Fungi	Ascomycota	Sordariomycetes	Hypocreales	Nectriaceae	Fusarium
Xeromyces	IL_L_d04-NF	0.0016	Fungi	Ascomycota	Eurotiomycetes	Eurotiales	Aspergillaceae	Xeromyces
Sarocladium	IL_L_d04-NF	0.0013	Fungi	Ascomycota	Sordariomycetes	Hypocreales	Hypocreales_fam_Incertae_sedis	Sarocladium
Rhodosporidiobolus	IL_L_d04-NF	0.0006	Fungi	Basidiomycota	Microbotryomycetes	Sporidiobolales	Sporidiobolaceae	Rhodosporidiobolus
Pseudopithomyces	IL_L_d04-NF	0.0005	Fungi	Ascomycota	Dothideomycetes	Pleosporales	Didymosphaeriaceae	Pseudopithomyces
Cornuvesica	IL_L_d04-NF	0.0005	Fungi	Ascomycota	Sordariomycetes	Ophiostomatales	Ophiostomataceae	Cornuvesica
Saccharomycetales Order	IL_L_d04-NF	0.0005	Fungi	Ascomycota	Saccharomycetes	Saccharomycetales	Saccharomycetales Order	Saccharomycetales Order
Yueomyces	IL_L_d04-NF	0.0004	Fungi	Ascomycota	Saccharomycetes	Saccharomycetales	Saccharomycetaceae	Yueomyces
Naganishia	IL_L_d04-NF	0.0004	Fungi	Basidiomycota	Tremellomycetes	Filobasidiales	Filobasidiaceae	Naganishia
Wickerhamomyces	IL_L_d04-NF	0.0004	Fungi	Ascomycota	Saccharomycetes	Saccharomycetales	Phaffomycetaceae	Wickerhamomyces
Kodamaea	IL_L_d04-NF	0.0004	Fungi	Ascomycota	Saccharomycetes	Saccharomycetales	Metschnikowiaceae	Kodamaea
Pyxidiophora	IL_L_d04-NF	0.0003	Fungi	Ascomycota	Laboulbeniomycetes	Pyxidiophorales	Pyxidiophoraceae	Pyxidiophora
Hannaella	IL_L_d04-NF	0.0003	Fungi	Basidiomycota	Tremellomycetes	Tremellales	Bulleribasidiaceae	Hannaella
Phialemoniopsis	IL_L_d04-NF	0.0002	Fungi	Ascomycota	Sordariomycetes	Xylariales	Xylariales_fam_Incertae_sedis	Phialemoniopsis
Trichoderma	IL_L_d04-NF	0.0002	Fungi	Ascomycota	Sordariomycetes	Hypocreales	Hypocreaceae	Trichoderma
Thermomyces	IL_L_d04-NF	0.0002	Fungi	Ascomycota	Eurotiomycetes	Eurotiales	Trichocomaceae	Thermomyces
Rhodotorula	IL_L_d04-NF	0.0002	Fungi	Basidiomycota	Microbotryomycetes	Sporidiobolales	Sporidiobolaceae	Rhodotorula
Ascomycota Phylum	IL_L_d04-NF	0.0002	Fungi	Ascomycota	Ascomycota Phylum	Ascomycota Phylum	Ascomycota Phylum	Ascomycota Phylum
Ramularia	IL_L_d04-NF	0.0002	Fungi	Ascomycota	Dothideomycetes	Capnodiales	Mycosphaerellaceae	Ramularia
Suhomyces	IL_L_d04-NF	0.0001	Fungi	Ascomycota	Saccharomycetes	Saccharomycetales	Saccharomycetales_fam_Incertae_sedis	Suhomyces
Colletotrichum	IL_L_d04-NF	0.0001	Fungi	Ascomycota	Sordariomycetes	Glomerellales	Glomerellaceae	Colletotrichum
Issatchenkia	IL_L_d04-NF	0.0001	Fungi	Ascomycota	Saccharomycetes	Saccharomycetales	Saccharomycetaceae	Issatchenkia
Clavispora	IL_L_d04-NF	0	Fungi	Ascomycota	Saccharomycetes	Saccharomycetales	Metschnikowiaceae	Clavispora
Gibberella	IL_L_d06-F	0.4964	Fungi	Ascomycota	Sordariomycetes	Hypocreales	Nectriaceae	Gibberella
Fungi Kingdom	IL_L_d06-F	0.3905	Fungi	Fungi Kingdom	Fungi Kingdom	Fungi Kingdom	Fungi Kingdom	Fungi Kingdom
Aspergillus	IL_L_d06-F	0.0218	Fungi	Ascomycota	Eurotiomycetes	Eurotiales	Aspergillaceae	Aspergillus
Wallemia	IL_L_d06-F	0.0114	Fungi	Basidiomycota	Wallemiomycetes	Wallemiales	Wallemiaceae	Wallemia
Hyphopichia	IL_L_d06-F	0.0093	Fungi	Ascomycota	Saccharomycetes	Saccharomycetales	Debaryomycetaceae	Hyphopichia
Fusarium	IL_L_d06-F	0.0082	Fungi	Ascomycota	Sordariomycetes	Hypocreales	Nectriaceae	Fusarium
Cladosporium	IL_L_d06-F	0.008	Fungi	Ascomycota	Dothideomycetes	Capnodiales	Cladosporiaceae	Cladosporium
Meyerozyma	IL_L_d06-F	0.0077	Fungi	Ascomycota	Saccharomycetes	Saccharomycetales	Debaryomycetaceae	Meyerozyma
Penicillium	IL_L_d06-F	0.0075	Fungi	Ascomycota	Eurotiomycetes	Eurotiales	Aspergillaceae	Penicillium
Yueomyces	IL_L_d06-F	0.0068	Fungi	Ascomycota	Saccharomycetes	Saccharomycetales	Saccharomycetaceae	Yueomyces
Mucor	IL_L_d06-F	0.0029	Fungi	Mucoromycota	Mucoromycetes	Mucorales	Mucoraceae	Mucor
Talaromyces	IL_L_d06-F	0.0028	Fungi	Ascomycota	Eurotiomycetes	Eurotiales	Trichocomaceae	Talaromyces
Cephaliophora	IL_L_d06-F	0.0026	Fungi	Ascomycota	Pezizomycetes	Pezizales	Ascodesmidaceae	Cephaliophora
Candida	IL_L_d06-F	0.0025	Fungi	Ascomycota	Saccharomycetes	Saccharomycetales	Saccharomycetales_fam_Incertae_sedis	Candida
Scopulariopsis	IL_L_d06-F	0.0022	Fungi	Ascomycota	Sordariomycetes	Microascales	Microascaceae	Scopulariopsis
Diaporthaceae Family	IL_L_d06-F	0.002	Fungi	Ascomycota	Sordariomycetes	Diaporthales	Diaporthaceae	Diaporthaceae Family
Sarocladium	IL_L_d06-F	0.0016	Fungi	Ascomycota	Sordariomycetes	Hypocreales	Hypocreales_fam_Incertae_sedis	Sarocladium
Alternaria	IL_L_d06-F	0.0014	Fungi	Ascomycota	Dothideomycetes	Pleosporales	Pleosporaceae	Alternaria
Suhomyces	IL_L_d06-F	0.0014	Fungi	Ascomycota	Saccharomycetes	Saccharomycetales	Saccharomycetales_fam_Incertae_sedis	Suhomyces
Xerochrysium	IL_L_d06-F	0.0013	Fungi	Ascomycota	Eurotiomycetes	Eurotiales	Trichocomaceae	Xerochrysium
Nakaseomyces	IL_L_d06-F	0.0011	Fungi	Ascomycota	Saccharomycetes	Saccharomycetales	Saccharomycetaceae	Nakaseomyces
Pyxidiophora	IL_L_d06-F	0.0009	Fungi	Ascomycota	Laboulbeniomycetes	Pyxidiophorales	Pyxidiophoraceae	Pyxidiophora
Nigrospora	IL_L_d06-F	0.0008	Fungi	Ascomycota	Sordariomycetes	Trichosphaeriales	Trichosphaeriaceae	Nigrospora
Phialemoniopsis	IL_L_d06-F	0.0008	Fungi	Ascomycota	Sordariomycetes	Xylariales	Xylariales_fam_Incertae_sedis	Phialemoniopsis
Wickerhamomyces	IL_L_d06-F	0.0007	Fungi	Ascomycota	Saccharomycetes	Saccharomycetales	Phaffomycetaceae	Wickerhamomyces
Dipodascus	IL_L_d06-F	0.0007	Fungi	Ascomycota	Saccharomycetes	Saccharomycetales	Dipodascaceae	Dipodascus
Epicoccum	IL_L_d06-F	0.0007	Fungi	Ascomycota	Dothideomycetes	Pleosporales	Didymellaceae	Epicoccum
Nectriaceae Family	IL_L_d06-F	0.0006	Fungi	Ascomycota	Sordariomycetes	Hypocreales	Nectriaceae	Nectriaceae Family
Pseudopithomyces	IL_L_d06-F	0.0005	Fungi	Ascomycota	Dothideomycetes	Pleosporales	Didymosphaeriaceae	Pseudopithomyces
Coniochaeta	IL_L_d06-F	0.0004	Fungi	Ascomycota	Sordariomycetes	Coniochaetales	Coniochaetaceae	Coniochaeta
Rhodotorula	IL_L_d06-F	0.0004	Fungi	Basidiomycota	Microbotryomycetes	Sporidiobolales	Sporidiobolaceae	Rhodotorula
Saccharomycetales Order	IL_L_d06-F	0.0004	Fungi	Ascomycota	Saccharomycetes	Saccharomycetales	Saccharomycetales Order	Saccharomycetales Order
Didymellaceae Family	IL_L_d06-F	0.0004	Fungi	Ascomycota	Dothideomycetes	Pleosporales	Didymellaceae	Didymellaceae Family
Xeromyces	IL_L_d06-F	0.0004	Fungi	Ascomycota	Eurotiomycetes	Eurotiales	Aspergillaceae	Xeromyces
Cornuvesica	IL_L_d06-F	0.0003	Fungi	Ascomycota	Sordariomycetes	Ophiostomatales	Ophiostomataceae	Cornuvesica
Papiliotrema	IL_L_d06-F	0.0003	Fungi	Basidiomycota	Tremellomycetes	Tremellales	Rhynchogastremataceae	Papiliotrema
Clavispora	IL_L_d06-F	0.0003	Fungi	Ascomycota	Saccharomycetes	Saccharomycetales	Metschnikowiaceae	Clavispora
Ascomycota Phylum	IL_L_d06-F	0.0002	Fungi	Ascomycota	Ascomycota Phylum	Ascomycota Phylum	Ascomycota Phylum	Ascomycota Phylum
Hanseniaspora	IL_L_d06-F	0.0002	Fungi	Ascomycota	Saccharomycetes	Saccharomycetales	Saccharomycodaceae	Hanseniaspora
Debaryomyces	IL_L_d06-F	0.0002	Fungi	Ascomycota	Saccharomycetes	Saccharomycetales	Debaryomycetaceae	Debaryomyces
Rhizopus	IL_L_d06-F	0.0001	Fungi	Mucoromycota	Mucoromycetes	Mucorales	Rhizopodaceae	Rhizopus
Trichoderma	IL_L_d06-F	0.0001	Fungi	Ascomycota	Sordariomycetes	Hypocreales	Hypocreaceae	Trichoderma
Kurtzmaniella	IL_L_d06-F	0.0001	Fungi	Ascomycota	Saccharomycetes	Saccharomycetales	Debaryomycetaceae	Kurtzmaniella
Tausonia	IL_L_d06-F	0.0001	Fungi	Basidiomycota	Tremellomycetes	Cystofilobasidiales	Mrakiaceae	Tausonia
Colletotrichum	IL_L_d06-F	0.0001	Fungi	Ascomycota	Sordariomycetes	Glomerellales	Glomerellaceae	Colletotrichum
Incrucipulum	IL_L_d06-F	0.0001	Fungi	Ascomycota	Leotiomycetes	Helotiales	Hyaloscyphaceae	Incrucipulum
Thermomyces	IL_L_d06-F	0.0001	Fungi	Ascomycota	Eurotiomycetes	Eurotiales	Trichocomaceae	Thermomyces
Ramularia	IL_L_d06-F	0.0001	Fungi	Ascomycota	Dothideomycetes	Capnodiales	Mycosphaerellaceae	Ramularia
Saccharomyces	IL_L_d06-F	0.0001	Fungi	Ascomycota	Saccharomycetes	Saccharomycetales	Saccharomycetaceae	Saccharomyces
Cercospora	IL_L_d06-F	0.0001	Fungi	Ascomycota	Dothideomycetes	Capnodiales	Mycosphaerellaceae	Cercospora
Naganishia	IL_L_d06-F	0.0001	Fungi	Basidiomycota	Tremellomycetes	Filobasidiales	Filobasidiaceae	Naganishia
Curvularia	IL_L_d06-F	0	Fungi	Ascomycota	Dothideomycetes	Pleosporales	Pleosporaceae	Curvularia
Kodamaea	IL_L_d06-F	0	Fungi	Ascomycota	Saccharomycetes	Saccharomycetales	Metschnikowiaceae	Kodamaea
Sterigmatomyces	IL_L_d06-F	0	Fungi	Basidiomycota	Agaricostilbomycetes	Agaricostilbales	Agaricostilbaceae	Sterigmatomyces
Fungi Kingdom	IL_L_d06-NF	0.7132	Fungi	Fungi Kingdom	Fungi Kingdom	Fungi Kingdom	Fungi Kingdom	Fungi Kingdom
Gibberella	IL_L_d06-NF	0.1722	Fungi	Ascomycota	Sordariomycetes	Hypocreales	Nectriaceae	Gibberella
Aspergillus	IL_L_d06-NF	0.0184	Fungi	Ascomycota	Eurotiomycetes	Eurotiales	Aspergillaceae	Aspergillus
Fusarium	IL_L_d06-NF	0.0156	Fungi	Ascomycota	Sordariomycetes	Hypocreales	Nectriaceae	Fusarium
Penicillium	IL_L_d06-NF	0.0098	Fungi	Ascomycota	Eurotiomycetes	Eurotiales	Aspergillaceae	Penicillium
Wallemia	IL_L_d06-NF	0.007	Fungi	Basidiomycota	Wallemiomycetes	Wallemiales	Wallemiaceae	Wallemia
Hyphopichia	IL_L_d06-NF	0.0052	Fungi	Ascomycota	Saccharomycetes	Saccharomycetales	Debaryomycetaceae	Hyphopichia
Cladosporium	IL_L_d06-NF	0.0046	Fungi	Ascomycota	Dothideomycetes	Capnodiales	Cladosporiaceae	Cladosporium
Meyerozyma	IL_L_d06-NF	0.0046	Fungi	Ascomycota	Saccharomycetes	Saccharomycetales	Debaryomycetaceae	Meyerozyma
Talaromyces	IL_L_d06-NF	0.0044	Fungi	Ascomycota	Eurotiomycetes	Eurotiales	Trichocomaceae	Talaromyces
Eremothecium	IL_L_d06-NF	0.0041	Fungi	Ascomycota	Saccharomycetes	Saccharomycetales	Saccharomycetaceae	Eremothecium
Xerochrysium	IL_L_d06-NF	0.004	Fungi	Ascomycota	Eurotiomycetes	Eurotiales	Trichocomaceae	Xerochrysium
Rhodotorula	IL_L_d06-NF	0.0037	Fungi	Basidiomycota	Microbotryomycetes	Sporidiobolales	Sporidiobolaceae	Rhodotorula
Epicoccum	IL_L_d06-NF	0.0036	Fungi	Ascomycota	Dothideomycetes	Pleosporales	Didymellaceae	Epicoccum
Scopulariopsis	IL_L_d06-NF	0.0032	Fungi	Ascomycota	Sordariomycetes	Microascales	Microascaceae	Scopulariopsis
Trichosporon	IL_L_d06-NF	0.0028	Fungi	Basidiomycota	Tremellomycetes	Trichosporonales	Trichosporonaceae	Trichosporon
Sarocladium	IL_L_d06-NF	0.0025	Fungi	Ascomycota	Sordariomycetes	Hypocreales	Hypocreales_fam_Incertae_sedis	Sarocladium
Mucor	IL_L_d06-NF	0.0023	Fungi	Mucoromycota	Mucoromycetes	Mucorales	Mucoraceae	Mucor
Hannaella	IL_L_d06-NF	0.0019	Fungi	Basidiomycota	Tremellomycetes	Tremellales	Bulleribasidiaceae	Hannaella
Debaryomyces	IL_L_d06-NF	0.0016	Fungi	Ascomycota	Saccharomycetes	Saccharomycetales	Debaryomycetaceae	Debaryomyces
Clavispora	IL_L_d06-NF	0.0014	Fungi	Ascomycota	Saccharomycetes	Saccharomycetales	Metschnikowiaceae	Clavispora
Dipodascus	IL_L_d06-NF	0.0013	Fungi	Ascomycota	Saccharomycetes	Saccharomycetales	Dipodascaceae	Dipodascus
Phialemoniopsis	IL_L_d06-NF	0.0012	Fungi	Ascomycota	Sordariomycetes	Xylariales	Xylariales_fam_Incertae_sedis	Phialemoniopsis
Rhizopus	IL_L_d06-NF	0.0012	Fungi	Mucoromycota	Mucoromycetes	Mucorales	Rhizopodaceae	Rhizopus
Pyxidiophora	IL_L_d06-NF	0.001	Fungi	Ascomycota	Laboulbeniomycetes	Pyxidiophorales	Pyxidiophoraceae	Pyxidiophora
Candida	IL_L_d06-NF	0.001	Fungi	Ascomycota	Saccharomycetes	Saccharomycetales	Saccharomycetales_fam_Incertae_sedis	Candida
Pseudopithomyces	IL_L_d06-NF	0.0009	Fungi	Ascomycota	Dothideomycetes	Pleosporales	Didymosphaeriaceae	Pseudopithomyces
Diaporthaceae Family	IL_L_d06-NF	0.0009	Fungi	Ascomycota	Sordariomycetes	Diaporthales	Diaporthaceae	Diaporthaceae Family
Xeromyces	IL_L_d06-NF	0.0009	Fungi	Ascomycota	Eurotiomycetes	Eurotiales	Aspergillaceae	Xeromyces
Coniochaeta	IL_L_d06-NF	0.0007	Fungi	Ascomycota	Sordariomycetes	Coniochaetales	Coniochaetaceae	Coniochaeta
Papiliotrema	IL_L_d06-NF	0.0007	Fungi	Basidiomycota	Tremellomycetes	Tremellales	Rhynchogastremataceae	Papiliotrema
Alternaria	IL_L_d06-NF	0.0006	Fungi	Ascomycota	Dothideomycetes	Pleosporales	Pleosporaceae	Alternaria
Cornuvesica	IL_L_d06-NF	0.0005	Fungi	Ascomycota	Sordariomycetes	Ophiostomatales	Ophiostomataceae	Cornuvesica
Wickerhamomyces	IL_L_d06-NF	0.0005	Fungi	Ascomycota	Saccharomycetes	Saccharomycetales	Phaffomycetaceae	Wickerhamomyces
Saccharomycetales Order	IL_L_d06-NF	0.0004	Fungi	Ascomycota	Saccharomycetes	Saccharomycetales	Saccharomycetales Order	Saccharomycetales Order
Kurtzmaniella	IL_L_d06-NF	0.0004	Fungi	Ascomycota	Saccharomycetes	Saccharomycetales	Debaryomycetaceae	Kurtzmaniella
Suhomyces	IL_L_d06-NF	0.0004	Fungi	Ascomycota	Saccharomycetes	Saccharomycetales	Saccharomycetales_fam_Incertae_sedis	Suhomyces
Nigrospora	IL_L_d06-NF	0.0003	Fungi	Ascomycota	Sordariomycetes	Trichosphaeriales	Trichosphaeriaceae	Nigrospora
Naganishia	IL_L_d06-NF	0.0003	Fungi	Basidiomycota	Tremellomycetes	Filobasidiales	Filobasidiaceae	Naganishia
Apiotrichum	IL_L_d06-NF	0.0001	Fungi	Basidiomycota	Tremellomycetes	Trichosporonales	Trichosporonaceae	Apiotrichum
Ramularia	IL_L_d06-NF	0.0001	Fungi	Ascomycota	Dothideomycetes	Capnodiales	Mycosphaerellaceae	Ramularia
Sterigmatomyces	IL_L_d06-NF	0.0001	Fungi	Basidiomycota	Agaricostilbomycetes	Agaricostilbales	Agaricostilbaceae	Sterigmatomyces
Exobasidium	IL_L_d06-NF	0.0001	Fungi	Basidiomycota	Exobasidiomycetes	Exobasidiales	Exobasidiaceae	Exobasidium
Trichoderma	IL_L_d06-NF	0.0001	Fungi	Ascomycota	Sordariomycetes	Hypocreales	Hypocreaceae	Trichoderma
Geosmithia	IL_L_d06-NF	0	Fungi	Ascomycota	Sordariomycetes	Hypocreales	Bionectriaceae	Geosmithia
Kodamaea	IL_L_d06-NF	0	Fungi	Ascomycota	Saccharomycetes	Saccharomycetales	Metschnikowiaceae	Kodamaea
Malassezia	IL_L_d06-NF	0	Fungi	Basidiomycota	Malasseziomycetes	Malasseziales	Malasseziaceae	Malassezia
Sclerotiniaceae Family	IL_L_d06-NF	0	Fungi	Ascomycota	Leotiomycetes	Helotiales	Sclerotiniaceae	Sclerotiniaceae Family
Fungi Kingdom	IL_L_d08-F	0.4967	Fungi	Fungi Kingdom	Fungi Kingdom	Fungi Kingdom	Fungi Kingdom	Fungi Kingdom
Gibberella	IL_L_d08-F	0.3508	Fungi	Ascomycota	Sordariomycetes	Hypocreales	Nectriaceae	Gibberella
Aspergillus	IL_L_d08-F	0.0235	Fungi	Ascomycota	Eurotiomycetes	Eurotiales	Aspergillaceae	Aspergillus
Penicillium	IL_L_d08-F	0.0137	Fungi	Ascomycota	Eurotiomycetes	Eurotiales	Aspergillaceae	Penicillium
Wallemia	IL_L_d08-F	0.0133	Fungi	Basidiomycota	Wallemiomycetes	Wallemiales	Wallemiaceae	Wallemia
Mucor	IL_L_d08-F	0.0128	Fungi	Mucoromycota	Mucoromycetes	Mucorales	Mucoraceae	Mucor
Scopulariopsis	IL_L_d08-F	0.0116	Fungi	Ascomycota	Sordariomycetes	Microascales	Microascaceae	Scopulariopsis
Trichosporon	IL_L_d08-F	0.0085	Fungi	Basidiomycota	Tremellomycetes	Trichosporonales	Trichosporonaceae	Trichosporon
Pyxidiophora	IL_L_d08-F	0.0078	Fungi	Ascomycota	Laboulbeniomycetes	Pyxidiophorales	Pyxidiophoraceae	Pyxidiophora
Talaromyces	IL_L_d08-F	0.0066	Fungi	Ascomycota	Eurotiomycetes	Eurotiales	Trichocomaceae	Talaromyces
Nigrospora	IL_L_d08-F	0.0058	Fungi	Ascomycota	Sordariomycetes	Trichosphaeriales	Trichosphaeriaceae	Nigrospora
Cladosporium	IL_L_d08-F	0.0048	Fungi	Ascomycota	Dothideomycetes	Capnodiales	Cladosporiaceae	Cladosporium
Hyphopichia	IL_L_d08-F	0.0043	Fungi	Ascomycota	Saccharomycetes	Saccharomycetales	Debaryomycetaceae	Hyphopichia
Fusarium	IL_L_d08-F	0.0042	Fungi	Ascomycota	Sordariomycetes	Hypocreales	Nectriaceae	Fusarium
Meyerozyma	IL_L_d08-F	0.0039	Fungi	Ascomycota	Saccharomycetes	Saccharomycetales	Debaryomycetaceae	Meyerozyma
Sarocladium	IL_L_d08-F	0.0028	Fungi	Ascomycota	Sordariomycetes	Hypocreales	Hypocreales_fam_Incertae_sedis	Sarocladium
Apiotrichum	IL_L_d08-F	0.0023	Fungi	Basidiomycota	Tremellomycetes	Trichosporonales	Trichosporonaceae	Apiotrichum
Xerochrysium	IL_L_d08-F	0.0022	Fungi	Ascomycota	Eurotiomycetes	Eurotiales	Trichocomaceae	Xerochrysium
Dipodascus	IL_L_d08-F	0.002	Fungi	Ascomycota	Saccharomycetes	Saccharomycetales	Dipodascaceae	Dipodascus
Phialemoniopsis	IL_L_d08-F	0.0019	Fungi	Ascomycota	Sordariomycetes	Xylariales	Xylariales_fam_Incertae_sedis	Phialemoniopsis
Coniochaeta	IL_L_d08-F	0.0018	Fungi	Ascomycota	Sordariomycetes	Coniochaetales	Coniochaetaceae	Coniochaeta
Suhomyces	IL_L_d08-F	0.0016	Fungi	Ascomycota	Saccharomycetes	Saccharomycetales	Saccharomycetales_fam_Incertae_sedis	Suhomyces
Cutaneotrichosporon	IL_L_d08-F	0.0016	Fungi	Basidiomycota	Tremellomycetes	Trichosporonales	Trichosporonaceae	Cutaneotrichosporon
Rhizopus	IL_L_d08-F	0.0016	Fungi	Mucoromycota	Mucoromycetes	Mucorales	Rhizopodaceae	Rhizopus
Alternaria	IL_L_d08-F	0.0015	Fungi	Ascomycota	Dothideomycetes	Pleosporales	Pleosporaceae	Alternaria
Rhodotorula	IL_L_d08-F	0.0014	Fungi	Basidiomycota	Microbotryomycetes	Sporidiobolales	Sporidiobolaceae	Rhodotorula
Saccharomycetales Order	IL_L_d08-F	0.0013	Fungi	Ascomycota	Saccharomycetes	Saccharomycetales	Saccharomycetales Order	Saccharomycetales Order
Diaporthaceae Family	IL_L_d08-F	0.0011	Fungi	Ascomycota	Sordariomycetes	Diaporthales	Diaporthaceae	Diaporthaceae Family
Papiliotrema	IL_L_d08-F	0.0009	Fungi	Basidiomycota	Tremellomycetes	Tremellales	Rhynchogastremataceae	Papiliotrema
Wickerhamomyces	IL_L_d08-F	0.0009	Fungi	Ascomycota	Saccharomycetes	Saccharomycetales	Phaffomycetaceae	Wickerhamomyces
Filobasidium	IL_L_d08-F	0.0008	Fungi	Basidiomycota	Tremellomycetes	Filobasidiales	Filobasidiaceae	Filobasidium
Cornuvesica	IL_L_d08-F	0.0008	Fungi	Ascomycota	Sordariomycetes	Ophiostomatales	Ophiostomataceae	Cornuvesica
Naganishia	IL_L_d08-F	0.0008	Fungi	Basidiomycota	Tremellomycetes	Filobasidiales	Filobasidiaceae	Naganishia
Candida	IL_L_d08-F	0.0007	Fungi	Ascomycota	Saccharomycetes	Saccharomycetales	Saccharomycetales_fam_Incertae_sedis	Candida
Issatchenkia	IL_L_d08-F	0.0006	Fungi	Ascomycota	Saccharomycetes	Saccharomycetales	Saccharomycetaceae	Issatchenkia
Pseudopithomyces	IL_L_d08-F	0.0004	Fungi	Ascomycota	Dothideomycetes	Pleosporales	Didymosphaeriaceae	Pseudopithomyces
Ascomycota Phylum	IL_L_d08-F	0.0004	Fungi	Ascomycota	Ascomycota Phylum	Ascomycota Phylum	Ascomycota Phylum	Ascomycota Phylum
Epicoccum	IL_L_d08-F	0.0004	Fungi	Ascomycota	Dothideomycetes	Pleosporales	Didymellaceae	Epicoccum
Trichoderma	IL_L_d08-F	0.0003	Fungi	Ascomycota	Sordariomycetes	Hypocreales	Hypocreaceae	Trichoderma
Clavispora	IL_L_d08-F	0.0003	Fungi	Ascomycota	Saccharomycetes	Saccharomycetales	Metschnikowiaceae	Clavispora
Yueomyces	IL_L_d08-F	0.0002	Fungi	Ascomycota	Saccharomycetes	Saccharomycetales	Saccharomycetaceae	Yueomyces
Thermomyces	IL_L_d08-F	0.0002	Fungi	Ascomycota	Eurotiomycetes	Eurotiales	Trichocomaceae	Thermomyces
Tremellales Order	IL_L_d08-F	0.0002	Fungi	Basidiomycota	Tremellomycetes	Tremellales	Tremellales Order	Tremellales Order
Debaryomyces	IL_L_d08-F	0.0001	Fungi	Ascomycota	Saccharomycetes	Saccharomycetales	Debaryomycetaceae	Debaryomyces
Gibellulopsis	IL_L_d08-F	0.0001	Fungi	Ascomycota	Sordariomycetes	Glomerellales	Plectosphaerellaceae	Gibellulopsis
Eremothecium	IL_L_d08-F	0.0001	Fungi	Ascomycota	Saccharomycetes	Saccharomycetales	Saccharomycetaceae	Eremothecium
Kodamaea	IL_L_d08-F	0.0001	Fungi	Ascomycota	Saccharomycetes	Saccharomycetales	Metschnikowiaceae	Kodamaea
Sclerotiniaceae Family	IL_L_d08-F	0.0001	Fungi	Ascomycota	Leotiomycetes	Helotiales	Sclerotiniaceae	Sclerotiniaceae Family
Geosmithia	IL_L_d08-F	0.0001	Fungi	Ascomycota	Sordariomycetes	Hypocreales	Bionectriaceae	Geosmithia
Hannaella	IL_L_d08-F	0	Fungi	Basidiomycota	Tremellomycetes	Tremellales	Bulleribasidiaceae	Hannaella
Xeromyces	IL_L_d08-F	0	Fungi	Ascomycota	Eurotiomycetes	Eurotiales	Aspergillaceae	Xeromyces
Neosetophoma	IL_L_d08-F	0	Fungi	Ascomycota	Dothideomycetes	Pleosporales	Phaeosphaeriaceae	Neosetophoma
Fungi Kingdom	IL_L_d08-NF	0.7595	Fungi	Fungi Kingdom	Fungi Kingdom	Fungi Kingdom	Fungi Kingdom	Fungi Kingdom
Gibberella	IL_L_d08-NF	0.1579	Fungi	Ascomycota	Sordariomycetes	Hypocreales	Nectriaceae	Gibberella
Aspergillus	IL_L_d08-NF	0.0105	Fungi	Ascomycota	Eurotiomycetes	Eurotiales	Aspergillaceae	Aspergillus
Cladosporium	IL_L_d08-NF	0.0095	Fungi	Ascomycota	Dothideomycetes	Capnodiales	Cladosporiaceae	Cladosporium
Naganishia	IL_L_d08-NF	0.0084	Fungi	Basidiomycota	Tremellomycetes	Filobasidiales	Filobasidiaceae	Naganishia
Wallemia	IL_L_d08-NF	0.007	Fungi	Basidiomycota	Wallemiomycetes	Wallemiales	Wallemiaceae	Wallemia
Penicillium	IL_L_d08-NF	0.0053	Fungi	Ascomycota	Eurotiomycetes	Eurotiales	Aspergillaceae	Penicillium
Rhodotorula	IL_L_d08-NF	0.0047	Fungi	Basidiomycota	Microbotryomycetes	Sporidiobolales	Sporidiobolaceae	Rhodotorula
Meyerozyma	IL_L_d08-NF	0.0047	Fungi	Ascomycota	Saccharomycetes	Saccharomycetales	Debaryomycetaceae	Meyerozyma
Wickerhamomyces	IL_L_d08-NF	0.004	Fungi	Ascomycota	Saccharomycetes	Saccharomycetales	Phaffomycetaceae	Wickerhamomyces
Hyphopichia	IL_L_d08-NF	0.0035	Fungi	Ascomycota	Saccharomycetes	Saccharomycetales	Debaryomycetaceae	Hyphopichia
Scopulariopsis	IL_L_d08-NF	0.0032	Fungi	Ascomycota	Sordariomycetes	Microascales	Microascaceae	Scopulariopsis
Talaromyces	IL_L_d08-NF	0.0032	Fungi	Ascomycota	Eurotiomycetes	Eurotiales	Trichocomaceae	Talaromyces
Mucor	IL_L_d08-NF	0.0025	Fungi	Mucoromycota	Mucoromycetes	Mucorales	Mucoraceae	Mucor
Dipodascus	IL_L_d08-NF	0.0023	Fungi	Ascomycota	Saccharomycetes	Saccharomycetales	Dipodascaceae	Dipodascus
Fusarium	IL_L_d08-NF	0.0021	Fungi	Ascomycota	Sordariomycetes	Hypocreales	Nectriaceae	Fusarium
Cystobasidium	IL_L_d08-NF	0.0013	Fungi	Basidiomycota	Cystobasidiomycetes	Cystobasidiales	Cystobasidiaceae	Cystobasidium
Sarocladium	IL_L_d08-NF	0.0009	Fungi	Ascomycota	Sordariomycetes	Hypocreales	Hypocreales_fam_Incertae_sedis	Sarocladium
Xerochrysium	IL_L_d08-NF	0.0009	Fungi	Ascomycota	Eurotiomycetes	Eurotiales	Trichocomaceae	Xerochrysium
Acremonium	IL_L_d08-NF	0.0008	Fungi	Ascomycota	Sordariomycetes	Hypocreales	Hypocreales_fam_Incertae_sedis	Acremonium
Saccharomycetales Order	IL_L_d08-NF	0.0007	Fungi	Ascomycota	Saccharomycetes	Saccharomycetales	Saccharomycetales Order	Saccharomycetales Order
Candida	IL_L_d08-NF	0.0006	Fungi	Ascomycota	Saccharomycetes	Saccharomycetales	Saccharomycetales_fam_Incertae_sedis	Candida
Papiliotrema	IL_L_d08-NF	0.0006	Fungi	Basidiomycota	Tremellomycetes	Tremellales	Rhynchogastremataceae	Papiliotrema
Diaporthaceae Family	IL_L_d08-NF	0.0005	Fungi	Ascomycota	Sordariomycetes	Diaporthales	Diaporthaceae	Diaporthaceae Family
Apiotrichum	IL_L_d08-NF	0.0004	Fungi	Basidiomycota	Tremellomycetes	Trichosporonales	Trichosporonaceae	Apiotrichum
Epicoccum	IL_L_d08-NF	0.0004	Fungi	Ascomycota	Dothideomycetes	Pleosporales	Didymellaceae	Epicoccum
Aureobasidium	IL_L_d08-NF	0.0004	Fungi	Ascomycota	Dothideomycetes	Dothideales	Aureobasidiaceae	Aureobasidium
Filobasidium	IL_L_d08-NF	0.0004	Fungi	Basidiomycota	Tremellomycetes	Filobasidiales	Filobasidiaceae	Filobasidium
Alternaria	IL_L_d08-NF	0.0004	Fungi	Ascomycota	Dothideomycetes	Pleosporales	Pleosporaceae	Alternaria
Nigrospora	IL_L_d08-NF	0.0003	Fungi	Ascomycota	Sordariomycetes	Trichosphaeriales	Trichosphaeriaceae	Nigrospora
Rhizopus	IL_L_d08-NF	0.0003	Fungi	Mucoromycota	Mucoromycetes	Mucorales	Rhizopodaceae	Rhizopus
Issatchenkia	IL_L_d08-NF	0.0003	Fungi	Ascomycota	Saccharomycetes	Saccharomycetales	Saccharomycetaceae	Issatchenkia
Pyxidiophora	IL_L_d08-NF	0.0003	Fungi	Ascomycota	Laboulbeniomycetes	Pyxidiophorales	Pyxidiophoraceae	Pyxidiophora
Suhomyces	IL_L_d08-NF	0.0003	Fungi	Ascomycota	Saccharomycetes	Saccharomycetales	Saccharomycetales_fam_Incertae_sedis	Suhomyces
Cornuvesica	IL_L_d08-NF	0.0003	Fungi	Ascomycota	Sordariomycetes	Ophiostomatales	Ophiostomataceae	Cornuvesica
Vishniacozyma	IL_L_d08-NF	0.0002	Fungi	Basidiomycota	Tremellomycetes	Tremellales	Bulleribasidiaceae	Vishniacozyma
Phialemoniopsis	IL_L_d08-NF	0.0002	Fungi	Ascomycota	Sordariomycetes	Xylariales	Xylariales_fam_Incertae_sedis	Phialemoniopsis
Hannaella	IL_L_d08-NF	0.0002	Fungi	Basidiomycota	Tremellomycetes	Tremellales	Bulleribasidiaceae	Hannaella
Gibellulopsis	IL_L_d08-NF	0.0001	Fungi	Ascomycota	Sordariomycetes	Glomerellales	Plectosphaerellaceae	Gibellulopsis
Pseudopithomyces	IL_L_d08-NF	0.0001	Fungi	Ascomycota	Dothideomycetes	Pleosporales	Didymosphaeriaceae	Pseudopithomyces
Tremellales Order	IL_L_d08-NF	0.0001	Fungi	Basidiomycota	Tremellomycetes	Tremellales	Tremellales Order	Tremellales Order
Geosmithia	IL_L_d08-NF	0.0001	Fungi	Ascomycota	Sordariomycetes	Hypocreales	Bionectriaceae	Geosmithia
Kodamaea	IL_L_d08-NF	0.0001	Fungi	Ascomycota	Saccharomycetes	Saccharomycetales	Metschnikowiaceae	Kodamaea
Thermomyces	IL_L_d08-NF	0.0001	Fungi	Ascomycota	Eurotiomycetes	Eurotiales	Trichocomaceae	Thermomyces
Trichoderma	IL_L_d08-NF	0.0001	Fungi	Ascomycota	Sordariomycetes	Hypocreales	Hypocreaceae	Trichoderma
Debaryomyces	IL_L_d08-NF	0	Fungi	Ascomycota	Saccharomycetes	Saccharomycetales	Debaryomycetaceae	Debaryomyces
Sclerotiniaceae Family	IL_L_d08-NF	0	Fungi	Ascomycota	Leotiomycetes	Helotiales	Sclerotiniaceae	Sclerotiniaceae Family
Clavispora	IL_L_d08-NF	0	Fungi	Ascomycota	Saccharomycetes	Saccharomycetales	Metschnikowiaceae	Clavispora
Eremothecium	IL_L_d08-NF	0	Fungi	Ascomycota	Saccharomycetes	Saccharomycetales	Saccharomycetaceae	Eremothecium
Fungi Kingdom	IL_L_d10-F	0.5318	Fungi	Fungi Kingdom	Fungi Kingdom	Fungi Kingdom	Fungi Kingdom	Fungi Kingdom
Gibberella	IL_L_d10-F	0.4093	Fungi	Ascomycota	Sordariomycetes	Hypocreales	Nectriaceae	Gibberella
Aspergillus	IL_L_d10-F	0.0148	Fungi	Ascomycota	Eurotiomycetes	Eurotiales	Aspergillaceae	Aspergillus
Penicillium	IL_L_d10-F	0.0056	Fungi	Ascomycota	Eurotiomycetes	Eurotiales	Aspergillaceae	Penicillium
Hyphopichia	IL_L_d10-F	0.0052	Fungi	Ascomycota	Saccharomycetes	Saccharomycetales	Debaryomycetaceae	Hyphopichia
Wallemia	IL_L_d10-F	0.0049	Fungi	Basidiomycota	Wallemiomycetes	Wallemiales	Wallemiaceae	Wallemia
Cladosporium	IL_L_d10-F	0.0041	Fungi	Ascomycota	Dothideomycetes	Capnodiales	Cladosporiaceae	Cladosporium
Diaporthaceae Family	IL_L_d10-F	0.0037	Fungi	Ascomycota	Sordariomycetes	Diaporthales	Diaporthaceae	Diaporthaceae Family
Meyerozyma	IL_L_d10-F	0.0032	Fungi	Ascomycota	Saccharomycetes	Saccharomycetales	Debaryomycetaceae	Meyerozyma
Sarocladium	IL_L_d10-F	0.0024	Fungi	Ascomycota	Sordariomycetes	Hypocreales	Hypocreales_fam_Incertae_sedis	Sarocladium
Talaromyces	IL_L_d10-F	0.0023	Fungi	Ascomycota	Eurotiomycetes	Eurotiales	Trichocomaceae	Talaromyces
Scopulariopsis	IL_L_d10-F	0.0019	Fungi	Ascomycota	Sordariomycetes	Microascales	Microascaceae	Scopulariopsis
Fusarium	IL_L_d10-F	0.0016	Fungi	Ascomycota	Sordariomycetes	Hypocreales	Nectriaceae	Fusarium
Mucor	IL_L_d10-F	0.0012	Fungi	Mucoromycota	Mucoromycetes	Mucorales	Mucoraceae	Mucor
Xerochrysium	IL_L_d10-F	0.001	Fungi	Ascomycota	Eurotiomycetes	Eurotiales	Trichocomaceae	Xerochrysium
Wickerhamomyces	IL_L_d10-F	0.0009	Fungi	Ascomycota	Saccharomycetes	Saccharomycetales	Phaffomycetaceae	Wickerhamomyces
Pyxidiophora	IL_L_d10-F	0.0008	Fungi	Ascomycota	Laboulbeniomycetes	Pyxidiophorales	Pyxidiophoraceae	Pyxidiophora
Cornuvesica	IL_L_d10-F	0.0006	Fungi	Ascomycota	Sordariomycetes	Ophiostomatales	Ophiostomataceae	Cornuvesica
Cephaliophora	IL_L_d10-F	0.0005	Fungi	Ascomycota	Pezizomycetes	Pezizales	Ascodesmidaceae	Cephaliophora
Alternaria	IL_L_d10-F	0.0005	Fungi	Ascomycota	Dothideomycetes	Pleosporales	Pleosporaceae	Alternaria
Pseudopithomyces	IL_L_d10-F	0.0004	Fungi	Ascomycota	Dothideomycetes	Pleosporales	Didymosphaeriaceae	Pseudopithomyces
Xeromyces	IL_L_d10-F	0.0004	Fungi	Ascomycota	Eurotiomycetes	Eurotiales	Aspergillaceae	Xeromyces
Saccharomycetales Order	IL_L_d10-F	0.0004	Fungi	Ascomycota	Saccharomycetes	Saccharomycetales	Saccharomycetales Order	Saccharomycetales Order
Phialemoniopsis	IL_L_d10-F	0.0003	Fungi	Ascomycota	Sordariomycetes	Xylariales	Xylariales_fam_Incertae_sedis	Phialemoniopsis
Sclerotiniaceae Family	IL_L_d10-F	0.0003	Fungi	Ascomycota	Leotiomycetes	Helotiales	Sclerotiniaceae	Sclerotiniaceae Family
Clavispora	IL_L_d10-F	0.0003	Fungi	Ascomycota	Saccharomycetes	Saccharomycetales	Metschnikowiaceae	Clavispora
Didymellaceae Family	IL_L_d10-F	0.0003	Fungi	Ascomycota	Dothideomycetes	Pleosporales	Didymellaceae	Didymellaceae Family
Candida	IL_L_d10-F	0.0002	Fungi	Ascomycota	Saccharomycetes	Saccharomycetales	Saccharomycetales_fam_Incertae_sedis	Candida
Epicoccum	IL_L_d10-F	0.0002	Fungi	Ascomycota	Dothideomycetes	Pleosporales	Didymellaceae	Epicoccum
Rhizopus	IL_L_d10-F	0.0002	Fungi	Mucoromycota	Mucoromycetes	Mucorales	Rhizopodaceae	Rhizopus
Dipodascus	IL_L_d10-F	0.0002	Fungi	Ascomycota	Saccharomycetes	Saccharomycetales	Dipodascaceae	Dipodascus
Apiotrichum	IL_L_d10-F	0.0001	Fungi	Basidiomycota	Tremellomycetes	Trichosporonales	Trichosporonaceae	Apiotrichum
Ramularia	IL_L_d10-F	0.0001	Fungi	Ascomycota	Dothideomycetes	Capnodiales	Mycosphaerellaceae	Ramularia
Aureobasidium	IL_L_d10-F	0.0001	Fungi	Ascomycota	Dothideomycetes	Dothideales	Aureobasidiaceae	Aureobasidium
Purpureocillium	IL_L_d10-F	0	Fungi	Ascomycota	Sordariomycetes	Hypocreales	Ophiocordycipitaceae	Purpureocillium
Filobasidium	IL_L_d10-F	0	Fungi	Basidiomycota	Tremellomycetes	Filobasidiales	Filobasidiaceae	Filobasidium
Acremonium	IL_L_d10-F	0	Fungi	Ascomycota	Sordariomycetes	Hypocreales	Hypocreales_fam_Incertae_sedis	Acremonium
Suhomyces	IL_L_d10-F	0	Fungi	Ascomycota	Saccharomycetes	Saccharomycetales	Saccharomycetales_fam_Incertae_sedis	Suhomyces
Cutaneotrichosporon	IL_L_d10-F	0	Fungi	Basidiomycota	Tremellomycetes	Trichosporonales	Trichosporonaceae	Cutaneotrichosporon
Curvularia	IL_L_d10-F	0	Fungi	Ascomycota	Dothideomycetes	Pleosporales	Pleosporaceae	Curvularia
Fungi Kingdom	IL_L_d10-NF	0.6907	Fungi	Fungi Kingdom	Fungi Kingdom	Fungi Kingdom	Fungi Kingdom	Fungi Kingdom
Gibberella	IL_L_d10-NF	0.2019	Fungi	Ascomycota	Sordariomycetes	Hypocreales	Nectriaceae	Gibberella
Trichosporon	IL_L_d10-NF	0.0193	Fungi	Basidiomycota	Tremellomycetes	Trichosporonales	Trichosporonaceae	Trichosporon
Aspergillus	IL_L_d10-NF	0.0137	Fungi	Ascomycota	Eurotiomycetes	Eurotiales	Aspergillaceae	Aspergillus
Penicillium	IL_L_d10-NF	0.0098	Fungi	Ascomycota	Eurotiomycetes	Eurotiales	Aspergillaceae	Penicillium
Hyphopichia	IL_L_d10-NF	0.008	Fungi	Ascomycota	Saccharomycetes	Saccharomycetales	Debaryomycetaceae	Hyphopichia
Wallemia	IL_L_d10-NF	0.0074	Fungi	Basidiomycota	Wallemiomycetes	Wallemiales	Wallemiaceae	Wallemia
Mucor	IL_L_d10-NF	0.0065	Fungi	Mucoromycota	Mucoromycetes	Mucorales	Mucoraceae	Mucor
Meyerozyma	IL_L_d10-NF	0.006	Fungi	Ascomycota	Saccharomycetes	Saccharomycetales	Debaryomycetaceae	Meyerozyma
Nectriaceae Family	IL_L_d10-NF	0.0039	Fungi	Ascomycota	Sordariomycetes	Hypocreales	Nectriaceae	Nectriaceae Family
Talaromyces	IL_L_d10-NF	0.0035	Fungi	Ascomycota	Eurotiomycetes	Eurotiales	Trichocomaceae	Talaromyces
Cladosporium	IL_L_d10-NF	0.0035	Fungi	Ascomycota	Dothideomycetes	Capnodiales	Cladosporiaceae	Cladosporium
Fusarium	IL_L_d10-NF	0.0025	Fungi	Ascomycota	Sordariomycetes	Hypocreales	Nectriaceae	Fusarium
Scopulariopsis	IL_L_d10-NF	0.0023	Fungi	Ascomycota	Sordariomycetes	Microascales	Microascaceae	Scopulariopsis
Clavispora	IL_L_d10-NF	0.0023	Fungi	Ascomycota	Saccharomycetes	Saccharomycetales	Metschnikowiaceae	Clavispora
Alternaria	IL_L_d10-NF	0.0018	Fungi	Ascomycota	Dothideomycetes	Pleosporales	Pleosporaceae	Alternaria
Wickerhamomyces	IL_L_d10-NF	0.0014	Fungi	Ascomycota	Saccharomycetes	Saccharomycetales	Phaffomycetaceae	Wickerhamomyces
Xeromyces	IL_L_d10-NF	0.0014	Fungi	Ascomycota	Eurotiomycetes	Eurotiales	Aspergillaceae	Xeromyces
Sarocladium	IL_L_d10-NF	0.0012	Fungi	Ascomycota	Sordariomycetes	Hypocreales	Hypocreales_fam_Incertae_sedis	Sarocladium
Saccharomycetales Order	IL_L_d10-NF	0.0011	Fungi	Ascomycota	Saccharomycetes	Saccharomycetales	Saccharomycetales Order	Saccharomycetales Order
Candida	IL_L_d10-NF	0.0011	Fungi	Ascomycota	Saccharomycetes	Saccharomycetales	Saccharomycetales_fam_Incertae_sedis	Candida
Xerochrysium	IL_L_d10-NF	0.001	Fungi	Ascomycota	Eurotiomycetes	Eurotiales	Trichocomaceae	Xerochrysium
Filobasidium	IL_L_d10-NF	0.001	Fungi	Basidiomycota	Tremellomycetes	Filobasidiales	Filobasidiaceae	Filobasidium
Rhodotorula	IL_L_d10-NF	0.0007	Fungi	Basidiomycota	Microbotryomycetes	Sporidiobolales	Sporidiobolaceae	Rhodotorula
Apiotrichum	IL_L_d10-NF	0.0007	Fungi	Basidiomycota	Tremellomycetes	Trichosporonales	Trichosporonaceae	Apiotrichum
Cornuvesica	IL_L_d10-NF	0.0006	Fungi	Ascomycota	Sordariomycetes	Ophiostomatales	Ophiostomataceae	Cornuvesica
Hannaella	IL_L_d10-NF	0.0006	Fungi	Basidiomycota	Tremellomycetes	Tremellales	Bulleribasidiaceae	Hannaella
Dipodascus	IL_L_d10-NF	0.0006	Fungi	Ascomycota	Saccharomycetes	Saccharomycetales	Dipodascaceae	Dipodascus
Saccharomyces	IL_L_d10-NF	0.0006	Fungi	Ascomycota	Saccharomycetes	Saccharomycetales	Saccharomycetaceae	Saccharomyces
Didymellaceae Family	IL_L_d10-NF	0.0006	Fungi	Ascomycota	Dothideomycetes	Pleosporales	Didymellaceae	Didymellaceae Family
Diaporthaceae Family	IL_L_d10-NF	0.0005	Fungi	Ascomycota	Sordariomycetes	Diaporthales	Diaporthaceae	Diaporthaceae Family
Epicoccum	IL_L_d10-NF	0.0005	Fungi	Ascomycota	Dothideomycetes	Pleosporales	Didymellaceae	Epicoccum
Pseudopithomyces	IL_L_d10-NF	0.0005	Fungi	Ascomycota	Dothideomycetes	Pleosporales	Didymosphaeriaceae	Pseudopithomyces
Cephaliophora	IL_L_d10-NF	0.0004	Fungi	Ascomycota	Pezizomycetes	Pezizales	Ascodesmidaceae	Cephaliophora
Suhomyces	IL_L_d10-NF	0.0004	Fungi	Ascomycota	Saccharomycetes	Saccharomycetales	Saccharomycetales_fam_Incertae_sedis	Suhomyces
Issatchenkia	IL_L_d10-NF	0.0003	Fungi	Ascomycota	Saccharomycetes	Saccharomycetales	Saccharomycetaceae	Issatchenkia
Pyxidiophora	IL_L_d10-NF	0.0003	Fungi	Ascomycota	Laboulbeniomycetes	Pyxidiophorales	Pyxidiophoraceae	Pyxidiophora
Rhynchogastrema	IL_L_d10-NF	0.0003	Fungi	Basidiomycota	Tremellomycetes	Tremellales	Rhynchogastremataceae	Rhynchogastrema
Naganishia	IL_L_d10-NF	0.0003	Fungi	Basidiomycota	Tremellomycetes	Filobasidiales	Filobasidiaceae	Naganishia
Phialemoniopsis	IL_L_d10-NF	0.0002	Fungi	Ascomycota	Sordariomycetes	Xylariales	Xylariales_fam_Incertae_sedis	Phialemoniopsis
Kurtzmaniella	IL_L_d10-NF	0.0002	Fungi	Ascomycota	Saccharomycetes	Saccharomycetales	Debaryomycetaceae	Kurtzmaniella
Papiliotrema	IL_L_d10-NF	0.0002	Fungi	Basidiomycota	Tremellomycetes	Tremellales	Rhynchogastremataceae	Papiliotrema
Exidia	IL_L_d10-NF	0.0002	Fungi	Basidiomycota	Agaricomycetes	Auriculariales	Exidiaceae	Exidia
Tausonia	IL_L_d10-NF	0.0001	Fungi	Basidiomycota	Tremellomycetes	Cystofilobasidiales	Mrakiaceae	Tausonia
Nigrospora	IL_L_d10-NF	0.0001	Fungi	Ascomycota	Sordariomycetes	Trichosphaeriales	Trichosphaeriaceae	Nigrospora
Yueomyces	IL_L_d10-NF	0	Fungi	Ascomycota	Saccharomycetes	Saccharomycetales	Saccharomycetaceae	Yueomyces
Fungi Kingdom	IL_L_d12-F	0.5547	Fungi	Fungi Kingdom	Fungi Kingdom	Fungi Kingdom	Fungi Kingdom	Fungi Kingdom
Gibberella	IL_L_d12-F	0.2983	Fungi	Ascomycota	Sordariomycetes	Hypocreales	Nectriaceae	Gibberella
Dipodascus	IL_L_d12-F	0.0316	Fungi	Ascomycota	Saccharomycetes	Saccharomycetales	Dipodascaceae	Dipodascus
Aspergillus	IL_L_d12-F	0.025	Fungi	Ascomycota	Eurotiomycetes	Eurotiales	Aspergillaceae	Aspergillus
Neocucurbitaria	IL_L_d12-F	0.0158	Fungi	Ascomycota	Dothideomycetes	Pleosporales	Cucurbitariaceae	Neocucurbitaria
Wallemia	IL_L_d12-F	0.0101	Fungi	Basidiomycota	Wallemiomycetes	Wallemiales	Wallemiaceae	Wallemia
Meyerozyma	IL_L_d12-F	0.0079	Fungi	Ascomycota	Saccharomycetes	Saccharomycetales	Debaryomycetaceae	Meyerozyma
Fusarium	IL_L_d12-F	0.0065	Fungi	Ascomycota	Sordariomycetes	Hypocreales	Nectriaceae	Fusarium
Penicillium	IL_L_d12-F	0.0063	Fungi	Ascomycota	Eurotiomycetes	Eurotiales	Aspergillaceae	Penicillium
Cladosporium	IL_L_d12-F	0.0063	Fungi	Ascomycota	Dothideomycetes	Capnodiales	Cladosporiaceae	Cladosporium
Mucor	IL_L_d12-F	0.0056	Fungi	Mucoromycota	Mucoromycetes	Mucorales	Mucoraceae	Mucor
Scopulariopsis	IL_L_d12-F	0.0047	Fungi	Ascomycota	Sordariomycetes	Microascales	Microascaceae	Scopulariopsis
Hyphopichia	IL_L_d12-F	0.0028	Fungi	Ascomycota	Saccharomycetes	Saccharomycetales	Debaryomycetaceae	Hyphopichia
Talaromyces	IL_L_d12-F	0.0027	Fungi	Ascomycota	Eurotiomycetes	Eurotiales	Trichocomaceae	Talaromyces
Xerochrysium	IL_L_d12-F	0.0026	Fungi	Ascomycota	Eurotiomycetes	Eurotiales	Trichocomaceae	Xerochrysium
Phialemoniopsis	IL_L_d12-F	0.0015	Fungi	Ascomycota	Sordariomycetes	Xylariales	Xylariales_fam_Incertae_sedis	Phialemoniopsis
Wickerhamomyces	IL_L_d12-F	0.0015	Fungi	Ascomycota	Saccharomycetes	Saccharomycetales	Phaffomycetaceae	Wickerhamomyces
Diaporthaceae Family	IL_L_d12-F	0.0014	Fungi	Ascomycota	Sordariomycetes	Diaporthales	Diaporthaceae	Diaporthaceae Family
Didymellaceae Family	IL_L_d12-F	0.0012	Fungi	Ascomycota	Dothideomycetes	Pleosporales	Didymellaceae	Didymellaceae Family
Rhizopus	IL_L_d12-F	0.0011	Fungi	Mucoromycota	Mucoromycetes	Mucorales	Rhizopodaceae	Rhizopus
Epicoccum	IL_L_d12-F	0.0011	Fungi	Ascomycota	Dothideomycetes	Pleosporales	Didymellaceae	Epicoccum
Rhodotorula	IL_L_d12-F	0.001	Fungi	Basidiomycota	Microbotryomycetes	Sporidiobolales	Sporidiobolaceae	Rhodotorula
Alternaria	IL_L_d12-F	0.001	Fungi	Ascomycota	Dothideomycetes	Pleosporales	Pleosporaceae	Alternaria
Sarocladium	IL_L_d12-F	0.001	Fungi	Ascomycota	Sordariomycetes	Hypocreales	Hypocreales_fam_Incertae_sedis	Sarocladium
Cornuvesica	IL_L_d12-F	0.0008	Fungi	Ascomycota	Sordariomycetes	Ophiostomatales	Ophiostomataceae	Cornuvesica
Pyxidiophora	IL_L_d12-F	0.0008	Fungi	Ascomycota	Laboulbeniomycetes	Pyxidiophorales	Pyxidiophoraceae	Pyxidiophora
Pseudopithomyces	IL_L_d12-F	0.0008	Fungi	Ascomycota	Dothideomycetes	Pleosporales	Didymosphaeriaceae	Pseudopithomyces
Saccharomycetales Order	IL_L_d12-F	0.0007	Fungi	Ascomycota	Saccharomycetes	Saccharomycetales	Saccharomycetales Order	Saccharomycetales Order
Nigrospora	IL_L_d12-F	0.0006	Fungi	Ascomycota	Sordariomycetes	Trichosphaeriales	Trichosphaeriaceae	Nigrospora
Thermomyces	IL_L_d12-F	0.0006	Fungi	Ascomycota	Eurotiomycetes	Eurotiales	Trichocomaceae	Thermomyces
Aureobasidium	IL_L_d12-F	0.0004	Fungi	Ascomycota	Dothideomycetes	Dothideales	Aureobasidiaceae	Aureobasidium
Gibellulopsis	IL_L_d12-F	0.0004	Fungi	Ascomycota	Sordariomycetes	Glomerellales	Plectosphaerellaceae	Gibellulopsis
Suhomyces	IL_L_d12-F	0.0003	Fungi	Ascomycota	Saccharomycetes	Saccharomycetales	Saccharomycetales_fam_Incertae_sedis	Suhomyces
Filobasidium	IL_L_d12-F	0.0003	Fungi	Basidiomycota	Tremellomycetes	Filobasidiales	Filobasidiaceae	Filobasidium
Candida	IL_L_d12-F	0.0003	Fungi	Ascomycota	Saccharomycetes	Saccharomycetales	Saccharomycetales_fam_Incertae_sedis	Candida
Yueomyces	IL_L_d12-F	0.0002	Fungi	Ascomycota	Saccharomycetes	Saccharomycetales	Saccharomycetaceae	Yueomyces
Xeromyces	IL_L_d12-F	0.0002	Fungi	Ascomycota	Eurotiomycetes	Eurotiales	Aspergillaceae	Xeromyces
Diaporthe	IL_L_d12-F	0.0002	Fungi	Ascomycota	Sordariomycetes	Diaporthales	Diaporthaceae	Diaporthe
Clavispora	IL_L_d12-F	0.0002	Fungi	Ascomycota	Saccharomycetes	Saccharomycetales	Metschnikowiaceae	Clavispora
Trichosporon	IL_L_d12-F	0.0002	Fungi	Basidiomycota	Tremellomycetes	Trichosporonales	Trichosporonaceae	Trichosporon
Hannaella	IL_L_d12-F	0.0002	Fungi	Basidiomycota	Tremellomycetes	Tremellales	Bulleribasidiaceae	Hannaella
Trichoderma	IL_L_d12-F	0.0001	Fungi	Ascomycota	Sordariomycetes	Hypocreales	Hypocreaceae	Trichoderma
Geosmithia	IL_L_d12-F	0.0001	Fungi	Ascomycota	Sordariomycetes	Hypocreales	Bionectriaceae	Geosmithia
Colletotrichum	IL_L_d12-F	0.0001	Fungi	Ascomycota	Sordariomycetes	Glomerellales	Glomerellaceae	Colletotrichum
Issatchenkia	IL_L_d12-F	0.0001	Fungi	Ascomycota	Saccharomycetes	Saccharomycetales	Saccharomycetaceae	Issatchenkia
Dipodascaceae Family	IL_L_d12-F	0.0001	Fungi	Ascomycota	Saccharomycetes	Saccharomycetales	Dipodascaceae	Dipodascaceae Family
Sterigmatomyces	IL_L_d12-F	0.0001	Fungi	Basidiomycota	Agaricostilbomycetes	Agaricostilbales	Agaricostilbaceae	Sterigmatomyces
Ascomycota Phylum	IL_L_d12-F	0.0001	Fungi	Ascomycota	Ascomycota Phylum	Ascomycota Phylum	Ascomycota Phylum	Ascomycota Phylum
Cystobasidium	IL_L_d12-F	0.0001	Fungi	Basidiomycota	Cystobasidiomycetes	Cystobasidiales	Cystobasidiaceae	Cystobasidium
Occultifur	IL_L_d12-F	0.0001	Fungi	Basidiomycota	Cystobasidiomycetes	Cystobasidiales	Cystobasidiaceae	Occultifur
Papiliotrema	IL_L_d12-F	0.0001	Fungi	Basidiomycota	Tremellomycetes	Tremellales	Rhynchogastremataceae	Papiliotrema
Nakaseomyces	IL_L_d12-F	0	Fungi	Ascomycota	Saccharomycetes	Saccharomycetales	Saccharomycetaceae	Nakaseomyces
Naganishia	IL_L_d12-F	0	Fungi	Basidiomycota	Tremellomycetes	Filobasidiales	Filobasidiaceae	Naganishia
Malassezia	IL_L_d12-F	0	Fungi	Basidiomycota	Malasseziomycetes	Malasseziales	Malasseziaceae	Malassezia
Sclerotiniaceae Family	IL_L_d12-F	0	Fungi	Ascomycota	Leotiomycetes	Helotiales	Sclerotiniaceae	Sclerotiniaceae Family
Apiotrichum	IL_L_d12-F	0	Fungi	Basidiomycota	Tremellomycetes	Trichosporonales	Trichosporonaceae	Apiotrichum
Neosetophoma	IL_L_d12-F	0	Fungi	Ascomycota	Dothideomycetes	Pleosporales	Phaeosphaeriaceae	Neosetophoma
Fungi Kingdom	IL_L_d12-NF	0.5553	Fungi	Fungi Kingdom	Fungi Kingdom	Fungi Kingdom	Fungi Kingdom	Fungi Kingdom
Gibberella	IL_L_d12-NF	0.3151	Fungi	Ascomycota	Sordariomycetes	Hypocreales	Nectriaceae	Gibberella
Trichosporon	IL_L_d12-NF	0.0364	Fungi	Basidiomycota	Tremellomycetes	Trichosporonales	Trichosporonaceae	Trichosporon
Aspergillus	IL_L_d12-NF	0.0185	Fungi	Ascomycota	Eurotiomycetes	Eurotiales	Aspergillaceae	Aspergillus
Wallemia	IL_L_d12-NF	0.0129	Fungi	Basidiomycota	Wallemiomycetes	Wallemiales	Wallemiaceae	Wallemia
Mucor	IL_L_d12-NF	0.0098	Fungi	Mucoromycota	Mucoromycetes	Mucorales	Mucoraceae	Mucor
Penicillium	IL_L_d12-NF	0.0075	Fungi	Ascomycota	Eurotiomycetes	Eurotiales	Aspergillaceae	Penicillium
Hyphopichia	IL_L_d12-NF	0.0049	Fungi	Ascomycota	Saccharomycetes	Saccharomycetales	Debaryomycetaceae	Hyphopichia
Scopulariopsis	IL_L_d12-NF	0.0041	Fungi	Ascomycota	Sordariomycetes	Microascales	Microascaceae	Scopulariopsis
Dipodascus	IL_L_d12-NF	0.004	Fungi	Ascomycota	Saccharomycetes	Saccharomycetales	Dipodascaceae	Dipodascus
Talaromyces	IL_L_d12-NF	0.0037	Fungi	Ascomycota	Eurotiomycetes	Eurotiales	Trichocomaceae	Talaromyces
Cladosporium	IL_L_d12-NF	0.0037	Fungi	Ascomycota	Dothideomycetes	Capnodiales	Cladosporiaceae	Cladosporium
Xerochrysium	IL_L_d12-NF	0.0027	Fungi	Ascomycota	Eurotiomycetes	Eurotiales	Trichocomaceae	Xerochrysium
Meyerozyma	IL_L_d12-NF	0.0025	Fungi	Ascomycota	Saccharomycetes	Saccharomycetales	Debaryomycetaceae	Meyerozyma
Wickerhamomyces	IL_L_d12-NF	0.002	Fungi	Ascomycota	Saccharomycetes	Saccharomycetales	Phaffomycetaceae	Wickerhamomyces
Fusarium	IL_L_d12-NF	0.0019	Fungi	Ascomycota	Sordariomycetes	Hypocreales	Nectriaceae	Fusarium
Issatchenkia	IL_L_d12-NF	0.0019	Fungi	Ascomycota	Saccharomycetes	Saccharomycetales	Saccharomycetaceae	Issatchenkia
Sarocladium	IL_L_d12-NF	0.0014	Fungi	Ascomycota	Sordariomycetes	Hypocreales	Hypocreales_fam_Incertae_sedis	Sarocladium
Pyxidiophora	IL_L_d12-NF	0.0014	Fungi	Ascomycota	Laboulbeniomycetes	Pyxidiophorales	Pyxidiophoraceae	Pyxidiophora
Candida	IL_L_d12-NF	0.0013	Fungi	Ascomycota	Saccharomycetes	Saccharomycetales	Saccharomycetales_fam_Incertae_sedis	Candida
Alternaria	IL_L_d12-NF	0.0012	Fungi	Ascomycota	Dothideomycetes	Pleosporales	Pleosporaceae	Alternaria
Didymellaceae Family	IL_L_d12-NF	0.001	Fungi	Ascomycota	Dothideomycetes	Pleosporales	Didymellaceae	Didymellaceae Family
Rhodotorula	IL_L_d12-NF	0.0009	Fungi	Basidiomycota	Microbotryomycetes	Sporidiobolales	Sporidiobolaceae	Rhodotorula
Epicoccum	IL_L_d12-NF	0.0008	Fungi	Ascomycota	Dothideomycetes	Pleosporales	Didymellaceae	Epicoccum
Saccharomycetales Order	IL_L_d12-NF	0.0006	Fungi	Ascomycota	Saccharomycetes	Saccharomycetales	Saccharomycetales Order	Saccharomycetales Order
Pseudopithomyces	IL_L_d12-NF	0.0005	Fungi	Ascomycota	Dothideomycetes	Pleosporales	Didymosphaeriaceae	Pseudopithomyces
Cornuvesica	IL_L_d12-NF	0.0005	Fungi	Ascomycota	Sordariomycetes	Ophiostomatales	Ophiostomataceae	Cornuvesica
Rhizopus	IL_L_d12-NF	0.0005	Fungi	Mucoromycota	Mucoromycetes	Mucorales	Rhizopodaceae	Rhizopus
Diaporthaceae Family	IL_L_d12-NF	0.0004	Fungi	Ascomycota	Sordariomycetes	Diaporthales	Diaporthaceae	Diaporthaceae Family
Phialemoniopsis	IL_L_d12-NF	0.0004	Fungi	Ascomycota	Sordariomycetes	Xylariales	Xylariales_fam_Incertae_sedis	Phialemoniopsis
Kodamaea	IL_L_d12-NF	0.0003	Fungi	Ascomycota	Saccharomycetes	Saccharomycetales	Metschnikowiaceae	Kodamaea
Nectriaceae Family	IL_L_d12-NF	0.0003	Fungi	Ascomycota	Sordariomycetes	Hypocreales	Nectriaceae	Nectriaceae Family
Hannaella	IL_L_d12-NF	0.0002	Fungi	Basidiomycota	Tremellomycetes	Tremellales	Bulleribasidiaceae	Hannaella
Thermomyces	IL_L_d12-NF	0.0002	Fungi	Ascomycota	Eurotiomycetes	Eurotiales	Trichocomaceae	Thermomyces
Ascomycota Phylum	IL_L_d12-NF	0.0002	Fungi	Ascomycota	Ascomycota Phylum	Ascomycota Phylum	Ascomycota Phylum	Ascomycota Phylum
Acremonium	IL_L_d12-NF	0.0001	Fungi	Ascomycota	Sordariomycetes	Hypocreales	Hypocreales_fam_Incertae_sedis	Acremonium
Saccharomyces	IL_L_d12-NF	0.0001	Fungi	Ascomycota	Saccharomycetes	Saccharomycetales	Saccharomycetaceae	Saccharomyces
Clavispora	IL_L_d12-NF	0.0001	Fungi	Ascomycota	Saccharomycetes	Saccharomycetales	Metschnikowiaceae	Clavispora
Yueomyces	IL_L_d12-NF	0.0001	Fungi	Ascomycota	Saccharomycetes	Saccharomycetales	Saccharomycetaceae	Yueomyces
Suhomyces	IL_L_d12-NF	0.0001	Fungi	Ascomycota	Saccharomycetes	Saccharomycetales	Saccharomycetales_fam_Incertae_sedis	Suhomyces
Cystobasidium	IL_L_d12-NF	0.0001	Fungi	Basidiomycota	Cystobasidiomycetes	Cystobasidiales	Cystobasidiaceae	Cystobasidium
Debaryomyces	IL_L_d12-NF	0.0001	Fungi	Ascomycota	Saccharomycetes	Saccharomycetales	Debaryomycetaceae	Debaryomyces
Microascus	IL_L_d12-NF	0.0001	Fungi	Ascomycota	Sordariomycetes	Microascales	Microascaceae	Microascus
Sclerotiniaceae Family	IL_L_d12-NF	0.0001	Fungi	Ascomycota	Leotiomycetes	Helotiales	Sclerotiniaceae	Sclerotiniaceae Family
Papiliotrema	IL_L_d12-NF	0.0001	Fungi	Basidiomycota	Tremellomycetes	Tremellales	Rhynchogastremataceae	Papiliotrema
Coniochaeta	IL_L_d12-NF	0.0001	Fungi	Ascomycota	Sordariomycetes	Coniochaetales	Coniochaetaceae	Coniochaeta
Apiotrichum	IL_L_d12-NF	0	Fungi	Basidiomycota	Tremellomycetes	Trichosporonales	Trichosporonaceae	Apiotrichum
Neosetophoma	IL_L_d12-NF	0	Fungi	Ascomycota	Dothideomycetes	Pleosporales	Phaeosphaeriaceae	Neosetophoma
Claussenomyces	IL_L_d12-NF	0	Fungi	Ascomycota	Leotiomycetes	Helotiales	Helotiaceae	Claussenomyces
Fungi Kingdom	IL_L_d14-F	0.5474	Fungi	Fungi Kingdom	Fungi Kingdom	Fungi Kingdom	Fungi Kingdom	Fungi Kingdom
Gibberella	IL_L_d14-F	0.329	Fungi	Ascomycota	Sordariomycetes	Hypocreales	Nectriaceae	Gibberella
Aspergillus	IL_L_d14-F	0.0323	Fungi	Ascomycota	Eurotiomycetes	Eurotiales	Aspergillaceae	Aspergillus
Wallemia	IL_L_d14-F	0.0125	Fungi	Basidiomycota	Wallemiomycetes	Wallemiales	Wallemiaceae	Wallemia
Penicillium	IL_L_d14-F	0.0118	Fungi	Ascomycota	Eurotiomycetes	Eurotiales	Aspergillaceae	Penicillium
Cladosporium	IL_L_d14-F	0.0065	Fungi	Ascomycota	Dothideomycetes	Capnodiales	Cladosporiaceae	Cladosporium
Meyerozyma	IL_L_d14-F	0.0058	Fungi	Ascomycota	Saccharomycetes	Saccharomycetales	Debaryomycetaceae	Meyerozyma
Talaromyces	IL_L_d14-F	0.0054	Fungi	Ascomycota	Eurotiomycetes	Eurotiales	Trichocomaceae	Talaromyces
Hyphopichia	IL_L_d14-F	0.0054	Fungi	Ascomycota	Saccharomycetes	Saccharomycetales	Debaryomycetaceae	Hyphopichia
Mucor	IL_L_d14-F	0.005	Fungi	Mucoromycota	Mucoromycetes	Mucorales	Mucoraceae	Mucor
Scopulariopsis	IL_L_d14-F	0.0034	Fungi	Ascomycota	Sordariomycetes	Microascales	Microascaceae	Scopulariopsis
Cornuvesica	IL_L_d14-F	0.0033	Fungi	Ascomycota	Sordariomycetes	Ophiostomatales	Ophiostomataceae	Cornuvesica
Fusarium	IL_L_d14-F	0.0031	Fungi	Ascomycota	Sordariomycetes	Hypocreales	Nectriaceae	Fusarium
Dipodascus	IL_L_d14-F	0.0031	Fungi	Ascomycota	Saccharomycetes	Saccharomycetales	Dipodascaceae	Dipodascus
Nigrospora	IL_L_d14-F	0.0026	Fungi	Ascomycota	Sordariomycetes	Trichosphaeriales	Trichosphaeriaceae	Nigrospora
Pyxidiophora	IL_L_d14-F	0.0023	Fungi	Ascomycota	Laboulbeniomycetes	Pyxidiophorales	Pyxidiophoraceae	Pyxidiophora
Xerochrysium	IL_L_d14-F	0.0019	Fungi	Ascomycota	Eurotiomycetes	Eurotiales	Trichocomaceae	Xerochrysium
Rhizopus	IL_L_d14-F	0.0018	Fungi	Mucoromycota	Mucoromycetes	Mucorales	Rhizopodaceae	Rhizopus
Phialemoniopsis	IL_L_d14-F	0.0017	Fungi	Ascomycota	Sordariomycetes	Xylariales	Xylariales_fam_Incertae_sedis	Phialemoniopsis
Issatchenkia	IL_L_d14-F	0.0017	Fungi	Ascomycota	Saccharomycetes	Saccharomycetales	Saccharomycetaceae	Issatchenkia
Clavispora	IL_L_d14-F	0.0013	Fungi	Ascomycota	Saccharomycetes	Saccharomycetales	Metschnikowiaceae	Clavispora
Rhodotorula	IL_L_d14-F	0.0011	Fungi	Basidiomycota	Microbotryomycetes	Sporidiobolales	Sporidiobolaceae	Rhodotorula
Debaryomyces	IL_L_d14-F	0.0009	Fungi	Ascomycota	Saccharomycetes	Saccharomycetales	Debaryomycetaceae	Debaryomyces
Candida	IL_L_d14-F	0.0008	Fungi	Ascomycota	Saccharomycetes	Saccharomycetales	Saccharomycetales_fam_Incertae_sedis	Candida
Saccharomycetales Order	IL_L_d14-F	0.0008	Fungi	Ascomycota	Saccharomycetes	Saccharomycetales	Saccharomycetales Order	Saccharomycetales Order
Trichosporon	IL_L_d14-F	0.0008	Fungi	Basidiomycota	Tremellomycetes	Trichosporonales	Trichosporonaceae	Trichosporon
Wickerhamomyces	IL_L_d14-F	0.0008	Fungi	Ascomycota	Saccharomycetes	Saccharomycetales	Phaffomycetaceae	Wickerhamomyces
Sarocladium	IL_L_d14-F	0.0007	Fungi	Ascomycota	Sordariomycetes	Hypocreales	Hypocreales_fam_Incertae_sedis	Sarocladium
Epicoccum	IL_L_d14-F	0.0007	Fungi	Ascomycota	Dothideomycetes	Pleosporales	Didymellaceae	Epicoccum
Suhomyces	IL_L_d14-F	0.0007	Fungi	Ascomycota	Saccharomycetes	Saccharomycetales	Saccharomycetales_fam_Incertae_sedis	Suhomyces
Alternaria	IL_L_d14-F	0.0006	Fungi	Ascomycota	Dothideomycetes	Pleosporales	Pleosporaceae	Alternaria
Pseudopithomyces	IL_L_d14-F	0.0005	Fungi	Ascomycota	Dothideomycetes	Pleosporales	Didymosphaeriaceae	Pseudopithomyces
Aureobasidium	IL_L_d14-F	0.0004	Fungi	Ascomycota	Dothideomycetes	Dothideales	Aureobasidiaceae	Aureobasidium
Trichoderma	IL_L_d14-F	0.0004	Fungi	Ascomycota	Sordariomycetes	Hypocreales	Hypocreaceae	Trichoderma
Xeromyces	IL_L_d14-F	0.0004	Fungi	Ascomycota	Eurotiomycetes	Eurotiales	Aspergillaceae	Xeromyces
Filobasidium	IL_L_d14-F	0.0004	Fungi	Basidiomycota	Tremellomycetes	Filobasidiales	Filobasidiaceae	Filobasidium
Naganishia	IL_L_d14-F	0.0003	Fungi	Basidiomycota	Tremellomycetes	Filobasidiales	Filobasidiaceae	Naganishia
Tausonia	IL_L_d14-F	0.0003	Fungi	Basidiomycota	Tremellomycetes	Cystofilobasidiales	Mrakiaceae	Tausonia
Papiliotrema	IL_L_d14-F	0.0003	Fungi	Basidiomycota	Tremellomycetes	Tremellales	Rhynchogastremataceae	Papiliotrema
Ascomycota Phylum	IL_L_d14-F	0.0002	Fungi	Ascomycota	Ascomycota Phylum	Ascomycota Phylum	Ascomycota Phylum	Ascomycota Phylum
Diaporthaceae Family	IL_L_d14-F	0.0002	Fungi	Ascomycota	Sordariomycetes	Diaporthales	Diaporthaceae	Diaporthaceae Family
Hannaella	IL_L_d14-F	0.0002	Fungi	Basidiomycota	Tremellomycetes	Tremellales	Bulleribasidiaceae	Hannaella
Acremonium	IL_L_d14-F	0.0001	Fungi	Ascomycota	Sordariomycetes	Hypocreales	Hypocreales_fam_Incertae_sedis	Acremonium
Neocucurbitaria	IL_L_d14-F	0.0001	Fungi	Ascomycota	Dothideomycetes	Pleosporales	Cucurbitariaceae	Neocucurbitaria
Yueomyces	IL_L_d14-F	0.0001	Fungi	Ascomycota	Saccharomycetes	Saccharomycetales	Saccharomycetaceae	Yueomyces
Ramularia	IL_L_d14-F	0.0001	Fungi	Ascomycota	Dothideomycetes	Capnodiales	Mycosphaerellaceae	Ramularia
Thermomyces	IL_L_d14-F	0.0001	Fungi	Ascomycota	Eurotiomycetes	Eurotiales	Trichocomaceae	Thermomyces
Didymellaceae Family	IL_L_d14-F	0.0001	Fungi	Ascomycota	Dothideomycetes	Pleosporales	Didymellaceae	Didymellaceae Family
Vishniacozyma	IL_L_d14-F	0.0001	Fungi	Basidiomycota	Tremellomycetes	Tremellales	Bulleribasidiaceae	Vishniacozyma
Rhynchogastrema	IL_L_d14-F	0.0001	Fungi	Basidiomycota	Tremellomycetes	Tremellales	Rhynchogastremataceae	Rhynchogastrema
Cystobasidium	IL_L_d14-F	0.0001	Fungi	Basidiomycota	Cystobasidiomycetes	Cystobasidiales	Cystobasidiaceae	Cystobasidium
Apiotrichum	IL_L_d14-F	0.0001	Fungi	Basidiomycota	Tremellomycetes	Trichosporonales	Trichosporonaceae	Apiotrichum
Saccharomyces	IL_L_d14-F	0	Fungi	Ascomycota	Saccharomycetes	Saccharomycetales	Saccharomycetaceae	Saccharomyces
Cercospora	IL_L_d14-F	0	Fungi	Ascomycota	Dothideomycetes	Capnodiales	Mycosphaerellaceae	Cercospora
Diaporthe	IL_L_d14-F	0	Fungi	Ascomycota	Sordariomycetes	Diaporthales	Diaporthaceae	Diaporthe
Kodamaea	IL_L_d14-F	0	Fungi	Ascomycota	Saccharomycetes	Saccharomycetales	Metschnikowiaceae	Kodamaea
Fungi Kingdom	IL_L_d14-NF	0.6934	Fungi	Fungi Kingdom	Fungi Kingdom	Fungi Kingdom	Fungi Kingdom	Fungi Kingdom
Gibberella	IL_L_d14-NF	0.1672	Fungi	Ascomycota	Sordariomycetes	Hypocreales	Nectriaceae	Gibberella
Dipodascus	IL_L_d14-NF	0.0217	Fungi	Ascomycota	Saccharomycetes	Saccharomycetales	Dipodascaceae	Dipodascus
Aspergillus	IL_L_d14-NF	0.0143	Fungi	Ascomycota	Eurotiomycetes	Eurotiales	Aspergillaceae	Aspergillus
Trichosporon	IL_L_d14-NF	0.0136	Fungi	Basidiomycota	Tremellomycetes	Trichosporonales	Trichosporonaceae	Trichosporon
Issatchenkia	IL_L_d14-NF	0.0118	Fungi	Ascomycota	Saccharomycetes	Saccharomycetales	Saccharomycetaceae	Issatchenkia
Mucor	IL_L_d14-NF	0.0113	Fungi	Mucoromycota	Mucoromycetes	Mucorales	Mucoraceae	Mucor
Wallemia	IL_L_d14-NF	0.0102	Fungi	Basidiomycota	Wallemiomycetes	Wallemiales	Wallemiaceae	Wallemia
Penicillium	IL_L_d14-NF	0.0074	Fungi	Ascomycota	Eurotiomycetes	Eurotiales	Aspergillaceae	Penicillium
Hannaella	IL_L_d14-NF	0.0067	Fungi	Basidiomycota	Tremellomycetes	Tremellales	Bulleribasidiaceae	Hannaella
Cladosporium	IL_L_d14-NF	0.0049	Fungi	Ascomycota	Dothideomycetes	Capnodiales	Cladosporiaceae	Cladosporium
Hyphopichia	IL_L_d14-NF	0.0041	Fungi	Ascomycota	Saccharomycetes	Saccharomycetales	Debaryomycetaceae	Hyphopichia
Talaromyces	IL_L_d14-NF	0.0039	Fungi	Ascomycota	Eurotiomycetes	Eurotiales	Trichocomaceae	Talaromyces
Meyerozyma	IL_L_d14-NF	0.0037	Fungi	Ascomycota	Saccharomycetes	Saccharomycetales	Debaryomycetaceae	Meyerozyma
Wickerhamomyces	IL_L_d14-NF	0.0032	Fungi	Ascomycota	Saccharomycetes	Saccharomycetales	Phaffomycetaceae	Wickerhamomyces
Fusarium	IL_L_d14-NF	0.0021	Fungi	Ascomycota	Sordariomycetes	Hypocreales	Nectriaceae	Fusarium
Apiotrichum	IL_L_d14-NF	0.002	Fungi	Basidiomycota	Tremellomycetes	Trichosporonales	Trichosporonaceae	Apiotrichum
Scopulariopsis	IL_L_d14-NF	0.0019	Fungi	Ascomycota	Sordariomycetes	Microascales	Microascaceae	Scopulariopsis
Rhodotorula	IL_L_d14-NF	0.0018	Fungi	Basidiomycota	Microbotryomycetes	Sporidiobolales	Sporidiobolaceae	Rhodotorula
Nigrospora	IL_L_d14-NF	0.0014	Fungi	Ascomycota	Sordariomycetes	Trichosphaeriales	Trichosphaeriaceae	Nigrospora
Xerochrysium	IL_L_d14-NF	0.0014	Fungi	Ascomycota	Eurotiomycetes	Eurotiales	Trichocomaceae	Xerochrysium
Cutaneotrichosporon	IL_L_d14-NF	0.0014	Fungi	Basidiomycota	Tremellomycetes	Trichosporonales	Trichosporonaceae	Cutaneotrichosporon
Alternaria	IL_L_d14-NF	0.0011	Fungi	Ascomycota	Dothideomycetes	Pleosporales	Pleosporaceae	Alternaria
Pseudopithomyces	IL_L_d14-NF	0.0011	Fungi	Ascomycota	Dothideomycetes	Pleosporales	Didymosphaeriaceae	Pseudopithomyces
Naganishia	IL_L_d14-NF	0.001	Fungi	Basidiomycota	Tremellomycetes	Filobasidiales	Filobasidiaceae	Naganishia
Didymellaceae Family	IL_L_d14-NF	0.0009	Fungi	Ascomycota	Dothideomycetes	Pleosporales	Didymellaceae	Didymellaceae Family
Suhomyces	IL_L_d14-NF	0.0008	Fungi	Ascomycota	Saccharomycetes	Saccharomycetales	Saccharomycetales_fam_Incertae_sedis	Suhomyces
Rhizopus	IL_L_d14-NF	0.0007	Fungi	Mucoromycota	Mucoromycetes	Mucorales	Rhizopodaceae	Rhizopus
Sarocladium	IL_L_d14-NF	0.0007	Fungi	Ascomycota	Sordariomycetes	Hypocreales	Hypocreales_fam_Incertae_sedis	Sarocladium
Pyxidiophora	IL_L_d14-NF	0.0006	Fungi	Ascomycota	Laboulbeniomycetes	Pyxidiophorales	Pyxidiophoraceae	Pyxidiophora
Phialemoniopsis	IL_L_d14-NF	0.0006	Fungi	Ascomycota	Sordariomycetes	Xylariales	Xylariales_fam_Incertae_sedis	Phialemoniopsis
Saccharomycetales Order	IL_L_d14-NF	0.0005	Fungi	Ascomycota	Saccharomycetes	Saccharomycetales	Saccharomycetales Order	Saccharomycetales Order
Candida	IL_L_d14-NF	0.0004	Fungi	Ascomycota	Saccharomycetes	Saccharomycetales	Saccharomycetales_fam_Incertae_sedis	Candida
Coniochaeta	IL_L_d14-NF	0.0003	Fungi	Ascomycota	Sordariomycetes	Coniochaetales	Coniochaetaceae	Coniochaeta
Xeromyces	IL_L_d14-NF	0.0003	Fungi	Ascomycota	Eurotiomycetes	Eurotiales	Aspergillaceae	Xeromyces
Diaporthe	IL_L_d14-NF	0.0003	Fungi	Ascomycota	Sordariomycetes	Diaporthales	Diaporthaceae	Diaporthe
Cornuvesica	IL_L_d14-NF	0.0002	Fungi	Ascomycota	Sordariomycetes	Ophiostomatales	Ophiostomataceae	Cornuvesica
Cephaliophora	IL_L_d14-NF	0.0002	Fungi	Ascomycota	Pezizomycetes	Pezizales	Ascodesmidaceae	Cephaliophora
Diaporthaceae Family	IL_L_d14-NF	0.0002	Fungi	Ascomycota	Sordariomycetes	Diaporthales	Diaporthaceae	Diaporthaceae Family
Trichoderma	IL_L_d14-NF	0.0002	Fungi	Ascomycota	Sordariomycetes	Hypocreales	Hypocreaceae	Trichoderma
Acremonium	IL_L_d14-NF	0.0001	Fungi	Ascomycota	Sordariomycetes	Hypocreales	Hypocreales_fam_Incertae_sedis	Acremonium
Dipodascaceae Family	IL_L_d14-NF	0.0001	Fungi	Ascomycota	Saccharomycetes	Saccharomycetales	Dipodascaceae	Dipodascaceae Family
Ascomycota Phylum	IL_L_d14-NF	0.0001	Fungi	Ascomycota	Ascomycota Phylum	Ascomycota Phylum	Ascomycota Phylum	Ascomycota Phylum
Papiliotrema	IL_L_d14-NF	0.0001	Fungi	Basidiomycota	Tremellomycetes	Tremellales	Rhynchogastremataceae	Papiliotrema
Yueomyces	IL_L_d14-NF	0.0001	Fungi	Ascomycota	Saccharomycetes	Saccharomycetales	Saccharomycetaceae	Yueomyces
Clavispora	IL_L_d14-NF	0.0001	Fungi	Ascomycota	Saccharomycetes	Saccharomycetales	Metschnikowiaceae	Clavispora
Sclerotiniaceae Family	IL_L_d14-NF	0.0001	Fungi	Ascomycota	Leotiomycetes	Helotiales	Sclerotiniaceae	Sclerotiniaceae Family
Fungi Kingdom	IL_M_d01-F	0.4779	Fungi	Fungi Kingdom	Fungi Kingdom	Fungi Kingdom	Fungi Kingdom	Fungi Kingdom
Gibberella	IL_M_d01-F	0.3143	Fungi	Ascomycota	Sordariomycetes	Hypocreales	Nectriaceae	Gibberella
Cladosporium	IL_M_d01-F	0.0653	Fungi	Ascomycota	Dothideomycetes	Capnodiales	Cladosporiaceae	Cladosporium
Clavispora	IL_M_d01-F	0.0479	Fungi	Ascomycota	Saccharomycetes	Saccharomycetales	Metschnikowiaceae	Clavispora
Ascomycota Phylum	IL_M_d01-F	0.0221	Fungi	Ascomycota	Ascomycota Phylum	Ascomycota Phylum	Ascomycota Phylum	Ascomycota Phylum
Wallemia	IL_M_d01-F	0.0219	Fungi	Basidiomycota	Wallemiomycetes	Wallemiales	Wallemiaceae	Wallemia
Debaryomyces	IL_M_d01-F	0.0194	Fungi	Ascomycota	Saccharomycetes	Saccharomycetales	Debaryomycetaceae	Debaryomyces
Aspergillus	IL_M_d01-F	0.0155	Fungi	Ascomycota	Eurotiomycetes	Eurotiales	Aspergillaceae	Aspergillus
Ramularia	IL_M_d01-F	0.0093	Fungi	Ascomycota	Dothideomycetes	Capnodiales	Mycosphaerellaceae	Ramularia
Wickerhamomyces	IL_M_d01-F	0.0016	Fungi	Ascomycota	Saccharomycetes	Saccharomycetales	Phaffomycetaceae	Wickerhamomyces
Mucor	IL_M_d01-F	0.0015	Fungi	Mucoromycota	Mucoromycetes	Mucorales	Mucoraceae	Mucor
Meyerozyma	IL_M_d01-F	0.0015	Fungi	Ascomycota	Saccharomycetes	Saccharomycetales	Debaryomycetaceae	Meyerozyma
Issatchenkia	IL_M_d01-F	0.0012	Fungi	Ascomycota	Saccharomycetes	Saccharomycetales	Saccharomycetaceae	Issatchenkia
Basidiomycota Phylum	IL_M_d01-F	0.0004	Fungi	Basidiomycota	Basidiomycota Phylum	Basidiomycota Phylum	Basidiomycota Phylum	Basidiomycota Phylum
Fungi Kingdom	IL_M_d01-NF	0.419	Fungi	Fungi Kingdom	Fungi Kingdom	Fungi Kingdom	Fungi Kingdom	Fungi Kingdom
Gibberella	IL_M_d01-NF	0.3618	Fungi	Ascomycota	Sordariomycetes	Hypocreales	Nectriaceae	Gibberella
Didymellaceae Family	IL_M_d01-NF	0.0442	Fungi	Ascomycota	Dothideomycetes	Pleosporales	Didymellaceae	Didymellaceae Family
Cladosporium	IL_M_d01-NF	0.0304	Fungi	Ascomycota	Dothideomycetes	Capnodiales	Cladosporiaceae	Cladosporium
Ascomycota Phylum	IL_M_d01-NF	0.0292	Fungi	Ascomycota	Ascomycota Phylum	Ascomycota Phylum	Ascomycota Phylum	Ascomycota Phylum
Sarocladium	IL_M_d01-NF	0.0141	Fungi	Ascomycota	Sordariomycetes	Hypocreales	Hypocreales_fam_Incertae_sedis	Sarocladium
Mucor	IL_M_d01-NF	0.0139	Fungi	Mucoromycota	Mucoromycetes	Mucorales	Mucoraceae	Mucor
Xeromyces	IL_M_d01-NF	0.0138	Fungi	Ascomycota	Eurotiomycetes	Eurotiales	Aspergillaceae	Xeromyces
Pyxidiophora	IL_M_d01-NF	0.0128	Fungi	Ascomycota	Laboulbeniomycetes	Pyxidiophorales	Pyxidiophoraceae	Pyxidiophora
Penicillium	IL_M_d01-NF	0.009	Fungi	Ascomycota	Eurotiomycetes	Eurotiales	Aspergillaceae	Penicillium
Debaryomyces	IL_M_d01-NF	0.0088	Fungi	Ascomycota	Saccharomycetes	Saccharomycetales	Debaryomycetaceae	Debaryomyces
Phialemoniopsis	IL_M_d01-NF	0.0081	Fungi	Ascomycota	Sordariomycetes	Xylariales	Xylariales_fam_Incertae_sedis	Phialemoniopsis
Incrucipulum	IL_M_d01-NF	0.007	Fungi	Ascomycota	Leotiomycetes	Helotiales	Hyaloscyphaceae	Incrucipulum
Aspergillus	IL_M_d01-NF	0.0055	Fungi	Ascomycota	Eurotiomycetes	Eurotiales	Aspergillaceae	Aspergillus
Diaporthaceae Family	IL_M_d01-NF	0.0052	Fungi	Ascomycota	Sordariomycetes	Diaporthales	Diaporthaceae	Diaporthaceae Family
Ramularia	IL_M_d01-NF	0.0051	Fungi	Ascomycota	Dothideomycetes	Capnodiales	Mycosphaerellaceae	Ramularia
Rhodotorula	IL_M_d01-NF	0.0049	Fungi	Basidiomycota	Microbotryomycetes	Sporidiobolales	Sporidiobolaceae	Rhodotorula
Wallemia	IL_M_d01-NF	0.0039	Fungi	Basidiomycota	Wallemiomycetes	Wallemiales	Wallemiaceae	Wallemia
Dipodascus	IL_M_d01-NF	0.001	Fungi	Ascomycota	Saccharomycetes	Saccharomycetales	Dipodascaceae	Dipodascus
Coniochaeta	IL_M_d01-NF	0.0007	Fungi	Ascomycota	Sordariomycetes	Coniochaetales	Coniochaetaceae	Coniochaeta
Basidiomycota Phylum	IL_M_d01-NF	0.0005	Fungi	Basidiomycota	Basidiomycota Phylum	Basidiomycota Phylum	Basidiomycota Phylum	Basidiomycota Phylum
Nigrospora	IL_M_d01-NF	0.0005	Fungi	Ascomycota	Sordariomycetes	Trichosphaeriales	Trichosphaeriaceae	Nigrospora
Kurtzmaniella	IL_M_d01-NF	0.0003	Fungi	Ascomycota	Saccharomycetes	Saccharomycetales	Debaryomycetaceae	Kurtzmaniella
Clavispora	IL_M_d01-NF	0.0002	Fungi	Ascomycota	Saccharomycetes	Saccharomycetales	Metschnikowiaceae	Clavispora
Fungi Kingdom	IL_M_d02-F	0.4303	Fungi	Fungi Kingdom	Fungi Kingdom	Fungi Kingdom	Fungi Kingdom	Fungi Kingdom
Gibberella	IL_M_d02-F	0.4045	Fungi	Ascomycota	Sordariomycetes	Hypocreales	Nectriaceae	Gibberella
Cladosporium	IL_M_d02-F	0.0464	Fungi	Ascomycota	Dothideomycetes	Capnodiales	Cladosporiaceae	Cladosporium
Clavispora	IL_M_d02-F	0.0226	Fungi	Ascomycota	Saccharomycetes	Saccharomycetales	Metschnikowiaceae	Clavispora
Aspergillus	IL_M_d02-F	0.0141	Fungi	Ascomycota	Eurotiomycetes	Eurotiales	Aspergillaceae	Aspergillus
Mucor	IL_M_d02-F	0.012	Fungi	Mucoromycota	Mucoromycetes	Mucorales	Mucoraceae	Mucor
Ramularia	IL_M_d02-F	0.0103	Fungi	Ascomycota	Dothideomycetes	Capnodiales	Mycosphaerellaceae	Ramularia
Wallemia	IL_M_d02-F	0.0087	Fungi	Basidiomycota	Wallemiomycetes	Wallemiales	Wallemiaceae	Wallemia
Ascomycota Phylum	IL_M_d02-F	0.0082	Fungi	Ascomycota	Ascomycota Phylum	Ascomycota Phylum	Ascomycota Phylum	Ascomycota Phylum
Didymellaceae Family	IL_M_d02-F	0.0057	Fungi	Ascomycota	Dothideomycetes	Pleosporales	Didymellaceae	Didymellaceae Family
Debaryomyces	IL_M_d02-F	0.0056	Fungi	Ascomycota	Saccharomycetes	Saccharomycetales	Debaryomycetaceae	Debaryomyces
Naganishia	IL_M_d02-F	0.0053	Fungi	Basidiomycota	Tremellomycetes	Filobasidiales	Filobasidiaceae	Naganishia
Rhodotorula	IL_M_d02-F	0.0034	Fungi	Basidiomycota	Microbotryomycetes	Sporidiobolales	Sporidiobolaceae	Rhodotorula
Penicillium	IL_M_d02-F	0.0033	Fungi	Ascomycota	Eurotiomycetes	Eurotiales	Aspergillaceae	Penicillium
Fusarium	IL_M_d02-F	0.0032	Fungi	Ascomycota	Sordariomycetes	Hypocreales	Nectriaceae	Fusarium
Hyphopichia	IL_M_d02-F	0.0032	Fungi	Ascomycota	Saccharomycetes	Saccharomycetales	Debaryomycetaceae	Hyphopichia
Meyerozyma	IL_M_d02-F	0.0021	Fungi	Ascomycota	Saccharomycetes	Saccharomycetales	Debaryomycetaceae	Meyerozyma
Diaporthaceae Family	IL_M_d02-F	0.002	Fungi	Ascomycota	Sordariomycetes	Diaporthales	Diaporthaceae	Diaporthaceae Family
Talaromyces	IL_M_d02-F	0.0016	Fungi	Ascomycota	Eurotiomycetes	Eurotiales	Trichocomaceae	Talaromyces
Sarocladium	IL_M_d02-F	0.0016	Fungi	Ascomycota	Sordariomycetes	Hypocreales	Hypocreales_fam_Incertae_sedis	Sarocladium
Scopulariopsis	IL_M_d02-F	0.0014	Fungi	Ascomycota	Sordariomycetes	Microascales	Microascaceae	Scopulariopsis
Pyxidiophora	IL_M_d02-F	0.0013	Fungi	Ascomycota	Laboulbeniomycetes	Pyxidiophorales	Pyxidiophoraceae	Pyxidiophora
Verrucocladosporium	IL_M_d02-F	0.0012	Fungi	Ascomycota	Dothideomycetes	Capnodiales	Cladosporiaceae	Verrucocladosporium
Candida	IL_M_d02-F	0.0012	Fungi	Ascomycota	Saccharomycetes	Saccharomycetales	Saccharomycetales_fam_Incertae_sedis	Candida
Xeromyces	IL_M_d02-F	0.0009	Fungi	Ascomycota	Eurotiomycetes	Eurotiales	Aspergillaceae	Xeromyces
Fungi Kingdom	IL_M_d02-NF	0.5121	Fungi	Fungi Kingdom	Fungi Kingdom	Fungi Kingdom	Fungi Kingdom	Fungi Kingdom
Gibberella	IL_M_d02-NF	0.364	Fungi	Ascomycota	Sordariomycetes	Hypocreales	Nectriaceae	Gibberella
Dipodascus	IL_M_d02-NF	0.0218	Fungi	Ascomycota	Saccharomycetes	Saccharomycetales	Dipodascaceae	Dipodascus
Ramularia	IL_M_d02-NF	0.0176	Fungi	Ascomycota	Dothideomycetes	Capnodiales	Mycosphaerellaceae	Ramularia
Penicillium	IL_M_d02-NF	0.0174	Fungi	Ascomycota	Eurotiomycetes	Eurotiales	Aspergillaceae	Penicillium
Ascomycota Phylum	IL_M_d02-NF	0.0121	Fungi	Ascomycota	Ascomycota Phylum	Ascomycota Phylum	Ascomycota Phylum	Ascomycota Phylum
Purpureocillium	IL_M_d02-NF	0.0101	Fungi	Ascomycota	Sordariomycetes	Hypocreales	Ophiocordycipitaceae	Purpureocillium
Phialemoniopsis	IL_M_d02-NF	0.0085	Fungi	Ascomycota	Sordariomycetes	Xylariales	Xylariales_fam_Incertae_sedis	Phialemoniopsis
Sarocladium	IL_M_d02-NF	0.0082	Fungi	Ascomycota	Sordariomycetes	Hypocreales	Hypocreales_fam_Incertae_sedis	Sarocladium
Trichosporon	IL_M_d02-NF	0.0051	Fungi	Basidiomycota	Tremellomycetes	Trichosporonales	Trichosporonaceae	Trichosporon
Cladosporium	IL_M_d02-NF	0.0046	Fungi	Ascomycota	Dothideomycetes	Capnodiales	Cladosporiaceae	Cladosporium
Mucor	IL_M_d02-NF	0.0044	Fungi	Mucoromycota	Mucoromycetes	Mucorales	Mucoraceae	Mucor
Hyphopichia	IL_M_d02-NF	0.0034	Fungi	Ascomycota	Saccharomycetes	Saccharomycetales	Debaryomycetaceae	Hyphopichia
Colletotrichum	IL_M_d02-NF	0.0023	Fungi	Ascomycota	Sordariomycetes	Glomerellales	Glomerellaceae	Colletotrichum
Clavispora	IL_M_d02-NF	0.0018	Fungi	Ascomycota	Saccharomycetes	Saccharomycetales	Metschnikowiaceae	Clavispora
Candida	IL_M_d02-NF	0.0017	Fungi	Ascomycota	Saccharomycetes	Saccharomycetales	Saccharomycetales_fam_Incertae_sedis	Candida
Meyerozyma	IL_M_d02-NF	0.0017	Fungi	Ascomycota	Saccharomycetes	Saccharomycetales	Debaryomycetaceae	Meyerozyma
Basidiomycota Phylum	IL_M_d02-NF	0.0017	Fungi	Basidiomycota	Basidiomycota Phylum	Basidiomycota Phylum	Basidiomycota Phylum	Basidiomycota Phylum
Pyxidiophora	IL_M_d02-NF	0.0017	Fungi	Ascomycota	Laboulbeniomycetes	Pyxidiophorales	Pyxidiophoraceae	Pyxidiophora
Gibberella	IL_M_d03-F	0.5163	Fungi	Ascomycota	Sordariomycetes	Hypocreales	Nectriaceae	Gibberella
Fungi Kingdom	IL_M_d03-F	0.3612	Fungi	Fungi Kingdom	Fungi Kingdom	Fungi Kingdom	Fungi Kingdom	Fungi Kingdom
Mucor	IL_M_d03-F	0.0198	Fungi	Mucoromycota	Mucoromycetes	Mucorales	Mucoraceae	Mucor
Kurtzmaniella	IL_M_d03-F	0.0158	Fungi	Ascomycota	Saccharomycetes	Saccharomycetales	Debaryomycetaceae	Kurtzmaniella
Aspergillus	IL_M_d03-F	0.0151	Fungi	Ascomycota	Eurotiomycetes	Eurotiales	Aspergillaceae	Aspergillus
Cladosporium	IL_M_d03-F	0.0091	Fungi	Ascomycota	Dothideomycetes	Capnodiales	Cladosporiaceae	Cladosporium
Penicillium	IL_M_d03-F	0.0087	Fungi	Ascomycota	Eurotiomycetes	Eurotiales	Aspergillaceae	Penicillium
Wallemia	IL_M_d03-F	0.0061	Fungi	Basidiomycota	Wallemiomycetes	Wallemiales	Wallemiaceae	Wallemia
Sarocladium	IL_M_d03-F	0.0055	Fungi	Ascomycota	Sordariomycetes	Hypocreales	Hypocreales_fam_Incertae_sedis	Sarocladium
Wickerhamomyces	IL_M_d03-F	0.0051	Fungi	Ascomycota	Saccharomycetes	Saccharomycetales	Phaffomycetaceae	Wickerhamomyces
Malassezia	IL_M_d03-F	0.005	Fungi	Basidiomycota	Malasseziomycetes	Malasseziales	Malasseziaceae	Malassezia
Clavispora	IL_M_d03-F	0.0047	Fungi	Ascomycota	Saccharomycetes	Saccharomycetales	Metschnikowiaceae	Clavispora
Dipodascus	IL_M_d03-F	0.0039	Fungi	Ascomycota	Saccharomycetes	Saccharomycetales	Dipodascaceae	Dipodascus
Hyphopichia	IL_M_d03-F	0.0031	Fungi	Ascomycota	Saccharomycetes	Saccharomycetales	Debaryomycetaceae	Hyphopichia
Fusarium	IL_M_d03-F	0.0026	Fungi	Ascomycota	Sordariomycetes	Hypocreales	Nectriaceae	Fusarium
Tausonia	IL_M_d03-F	0.0018	Fungi	Basidiomycota	Tremellomycetes	Cystofilobasidiales	Mrakiaceae	Tausonia
Meyerozyma	IL_M_d03-F	0.0017	Fungi	Ascomycota	Saccharomycetes	Saccharomycetales	Debaryomycetaceae	Meyerozyma
Ascomycota Phylum	IL_M_d03-F	0.0016	Fungi	Ascomycota	Ascomycota Phylum	Ascomycota Phylum	Ascomycota Phylum	Ascomycota Phylum
Coniochaeta	IL_M_d03-F	0.0015	Fungi	Ascomycota	Sordariomycetes	Coniochaetales	Coniochaetaceae	Coniochaeta
Diaporthaceae Family	IL_M_d03-F	0.0014	Fungi	Ascomycota	Sordariomycetes	Diaporthales	Diaporthaceae	Diaporthaceae Family
Trichosporon	IL_M_d03-F	0.0014	Fungi	Basidiomycota	Tremellomycetes	Trichosporonales	Trichosporonaceae	Trichosporon
Xerochrysium	IL_M_d03-F	0.0013	Fungi	Ascomycota	Eurotiomycetes	Eurotiales	Trichocomaceae	Xerochrysium
Xeromyces	IL_M_d03-F	0.0013	Fungi	Ascomycota	Eurotiomycetes	Eurotiales	Aspergillaceae	Xeromyces
Talaromyces	IL_M_d03-F	0.001	Fungi	Ascomycota	Eurotiomycetes	Eurotiales	Trichocomaceae	Talaromyces
Candida	IL_M_d03-F	0.0008	Fungi	Ascomycota	Saccharomycetes	Saccharomycetales	Saccharomycetales_fam_Incertae_sedis	Candida
Cephaliophora	IL_M_d03-F	0.0007	Fungi	Ascomycota	Pezizomycetes	Pezizales	Ascodesmidaceae	Cephaliophora
Apiotrichum	IL_M_d03-F	0.0006	Fungi	Basidiomycota	Tremellomycetes	Trichosporonales	Trichosporonaceae	Apiotrichum
Saccharomycetales Order	IL_M_d03-F	0.0006	Fungi	Ascomycota	Saccharomycetes	Saccharomycetales	Saccharomycetales Order	Saccharomycetales Order
Naganishia	IL_M_d03-F	0.0005	Fungi	Basidiomycota	Tremellomycetes	Filobasidiales	Filobasidiaceae	Naganishia
Rhodotorula	IL_M_d03-F	0.0005	Fungi	Basidiomycota	Microbotryomycetes	Sporidiobolales	Sporidiobolaceae	Rhodotorula
Scopulariopsis	IL_M_d03-F	0.0005	Fungi	Ascomycota	Sordariomycetes	Microascales	Microascaceae	Scopulariopsis
Phialemoniopsis	IL_M_d03-F	0.0005	Fungi	Ascomycota	Sordariomycetes	Xylariales	Xylariales_fam_Incertae_sedis	Phialemoniopsis
Aureobasidium	IL_M_d03-F	0.0004	Fungi	Ascomycota	Dothideomycetes	Dothideales	Aureobasidiaceae	Aureobasidium
Gibberella	IL_M_d03-NF	0.4948	Fungi	Ascomycota	Sordariomycetes	Hypocreales	Nectriaceae	Gibberella
Fungi Kingdom	IL_M_d03-NF	0.3503	Fungi	Fungi Kingdom	Fungi Kingdom	Fungi Kingdom	Fungi Kingdom	Fungi Kingdom
Cladosporium	IL_M_d03-NF	0.027	Fungi	Ascomycota	Dothideomycetes	Capnodiales	Cladosporiaceae	Cladosporium
Talaromyces	IL_M_d03-NF	0.0261	Fungi	Ascomycota	Eurotiomycetes	Eurotiales	Trichocomaceae	Talaromyces
Coniochaeta	IL_M_d03-NF	0.0257	Fungi	Ascomycota	Sordariomycetes	Coniochaetales	Coniochaetaceae	Coniochaeta
Diaporthaceae Family	IL_M_d03-NF	0.0254	Fungi	Ascomycota	Sordariomycetes	Diaporthales	Diaporthaceae	Diaporthaceae Family
Gibellulopsis	IL_M_d03-NF	0.0156	Fungi	Ascomycota	Sordariomycetes	Glomerellales	Plectosphaerellaceae	Gibellulopsis
Penicillium	IL_M_d03-NF	0.0104	Fungi	Ascomycota	Eurotiomycetes	Eurotiales	Aspergillaceae	Penicillium
Malassezia	IL_M_d03-NF	0.0077	Fungi	Basidiomycota	Malasseziomycetes	Malasseziales	Malasseziaceae	Malassezia
Kurtzmaniella	IL_M_d03-NF	0.0051	Fungi	Ascomycota	Saccharomycetes	Saccharomycetales	Debaryomycetaceae	Kurtzmaniella
Mucor	IL_M_d03-NF	0.0034	Fungi	Mucoromycota	Mucoromycetes	Mucorales	Mucoraceae	Mucor
Phialemoniopsis	IL_M_d03-NF	0.0026	Fungi	Ascomycota	Sordariomycetes	Xylariales	Xylariales_fam_Incertae_sedis	Phialemoniopsis
Ascomycota Phylum	IL_M_d03-NF	0.0017	Fungi	Ascomycota	Ascomycota Phylum	Ascomycota Phylum	Ascomycota Phylum	Ascomycota Phylum
Meyerozyma	IL_M_d03-NF	0.0017	Fungi	Ascomycota	Saccharomycetes	Saccharomycetales	Debaryomycetaceae	Meyerozyma
Yueomyces	IL_M_d03-NF	0.0014	Fungi	Ascomycota	Saccharomycetes	Saccharomycetales	Saccharomycetaceae	Yueomyces
Basidiomycota Phylum	IL_M_d03-NF	0.001	Fungi	Basidiomycota	Basidiomycota Phylum	Basidiomycota Phylum	Basidiomycota Phylum	Basidiomycota Phylum
[truncated: 270 more rows]
